# Supplementary material for: Dual PI3K and Wnt pathway inhibition is a synergistic combination against triple negative breast cancer
Source: NPJ Breast Cancer. 2017 Apr 26;3:17. doi: 10.1038/s41523-017-0016-8 (PMC5460220; doi:10.1038/s41523-017-0016-8)
Supplement: Supplementary file 5 — Supplementary Table 1 [file 41523_2017_16_MOESM5_ESM.xlsx]

## Sheet: Sheet1
TNBC vs. Microdissected Normal Tissue
Gene Symbol	p-value(TNBC vs. Normal)	Fold Change(TNBC vs. Normal)
A2ML1	0.0141097	13.1225
AARS	2.38789e-05	2.72688
AASS	1.11519e-05	0.212862
ABCA11P	0.000273252	0.409166
ABCA5	0.00743665	0.352323
ABCA7	0.00336787	2.77907
ABCB10	0.00208003	2.20123
ABCB8	7.42227e-05	2.89359
ABCC1	8.1535e-05	3.11517
ABCC10	0.00167591	2.2085
ABCC4	0.00859047	3.40258
ABCD1	3.93512e-08	7.40996
ABCF1	4.34508e-06	2.46517
ABCF3	0.000696206	2.02196
ABCG2	4.58575e-05	0.159911
ABHD12	1.63133e-05	2.67549
ABHD15	0.000122061	3.01209
ABHD16A	6.85082e-05	2.40266
ABHD3	7.48669e-05	3.1135
ABHD8	0.000296101	3.42345
ABI3	0.00474769	2.72397
ABLIM3	0.00925271	0.297587
ABTB2	0.01016	2.86183
ACADSB	0.00877955	0.411799
ACAN	0.0135423	8.77533
ACBD3	0.000109836	2.45678
ACE	3.37664e-05	3.80491
ACLY	0.000117761	2.59053
ACOT7	6.48012e-08	5.87657
ACOT9	0.000402311	2.92232
ACOX2	0.00673719	0.191846
ACOX3	0.000692388	0.418236
ACP2	5.80765e-05	2.18794
ACP5	0.00138211	4.16651
ACSL4	0.0117908	2.25761
ACTB	1.20063e-09	3.44754
ACTL6A	2.48418e-05	2.78324
ACTL8	0.00992968	24.4343
ACTN4	7.16454e-05	2.81615
ACTR1A	8.30985e-09	2.43632
ACTR2	3.20452e-07	2.67463
ACTR3	6.95515e-11	3.43112
ACVR2A	0.00122507	0.424975
ADA	0.000171745	3.78325
ADAM15	0.000178924	3.18174
ADAM19	5.16452e-07	6.76724
ADAM20	3.34192e-05	0.34792
ADAM33	3.26409e-05	0.114692
ADAM8	4.17876e-05	6.3878
ADAM9	0.00591101	3.18758
ADAMDEC1	0.000178571	27.1345
ADAMTS14	2.01951e-05	6.42919
ADAMTS2	0.00912677	2.72271
ADAMTS4	3.44924e-13	37.1926
ADAMTS5	0.00270865	0.263664
ADAMTS7	0.000469317	4.05308
ADAMTSL2	0.000208269	5.24157
ADAP2	0.00502789	2.56763
ADAR	4.48674e-05	2.64546
ADCK5	0.000785739	3.41913
ADCY3	0.00181577	2.61018
ADCY5	0.00277899	0.185412
ADCY7	3.7698e-05	4.3163
ADCYAP1R1	4.53662e-06	0.119484
ADIPOR1	2.04847e-07	3.1247
ADM	0.000982963	6.12033
ADM2	9.15867e-05	6.19586
ADORA2A	0.00555794	2.97719
ADPRH	1.69735e-07	3.38323
ADPRHL2	0.00119528	2.37773
ADRBK1	1.42156e-05	2.70948
ADRM1	3.37232e-07	3.61164
AEBP1	0.000846632	4.43925
AEN	0.00059941	2.31974
AGMAT	1.22891e-06	7.07797
AGPAT1	0.000745273	2.00514
AGPAT2	0.00931277	2.82143
AGPHD1	0.00551475	0.343392
AGTR1	0.00277502	0.208488
AGTRAP	0.00238014	2.52647
AIDA	7.60629e-08	2.82905
AIFM1	0.000515725	2.24715
AIM2	0.00678496	6.80617
AIMP2	0.00107301	2.29098
AK1	0.0053424	2.22032
AK5	0.00150909	0.0897565
AKAP5	0.00177976	3.26553
AKIRIN1	7.28201e-09	3.95156
AKR1B1	0.0126677	2.44642
AKT1	0.000777643	2.14563
AKT1S1	0.000244013	2.29962
AKT2	0.000132469	2.26404
ALAS1	9.68771e-05	2.07123
ALB	0.011214	0.109796
ALDH16A1	0.00472331	2.28406
ALDH18A1	3.24634e-05	2.38718
ALDH1A2	2.85232e-06	0.0868672
ALDH1B1	0.000525784	3.53613
ALDH3B1	0.00289637	3.34189
ALDH7A1	0.000331726	0.452787
ALDOA	1.00202e-06	3.71531
ALG1	0.000108055	2.17856
ALG3	0.00106982	2.23455
ALOX5AP	0.00776557	3.50706
ALX3	0.000322378	6.91658
ALX4	5.52617e-05	0.0463559
AMT	0.00821661	0.361578
AMY2B	0.00569208	0.31434
ANAPC11	0.00105391	2.51673
ANGPT2	0.00116707	2.97432
ANKRD13D	0.00265588	2.35832
ANKRD22	0.0101944	4.36
ANKRD27	0.00277506	2.29681
ANKRD58	0.000458757	5.15475
ANLN	1.56911e-09	13.4821
ANO1	5.33356e-05	0.140589
ANP32E	0.000279656	4.1614
ANXA2P1	0.0111823	2.48884
ANXA2P2	0.00734706	2.45791
ANXA7	2.2081e-05	2.12198
ANXA9	0.00550889	0.211183
AP1B1	1.22328e-06	2.54658
AP1M1	2.09798e-07	2.53394
AP1S1	0.000558734	2.59744
AP1S2	0.00100359	2.60617
AP1S3	0.00131578	3.71882
AP2A1	1.76498e-06	2.41736
AP2M1	3.29061e-06	2.51872
APBA3	0.00167947	2.34927
APCDD1	0.00204882	0.195033
APEX2	4.93537e-07	2.93716
APH1A	1.60337e-06	2.77792
APLNR	2.04395e-06	6.41178
APOA1BP	5.64194e-06	3.17244
APOBEC3H	0.000845749	7.54947
APOBR	0.0038746	3.12647
APOC1	5.25715e-06	9.05125
APOC2	0.00168463	7.78378
APOD	0.0041865	0.0715068
APOE	0.00126741	4.17927
APOL1	0.00314026	3.6699
APOL6	0.00302846	3.44564
APOLD1	6.25574e-06	5.91005
APOO	0.000286424	3.56923
AQP9	3.45734e-08	26.0285
ARF1	3.11304e-13	4.34655
ARF3	7.07994e-06	2.1679
ARF4	8.87364e-05	2.12756
ARFGAP1	0.000501158	2.21603
ARFRP1	0.00818359	2.06477
ARHGAP11A	4.05851e-08	6.50203
ARHGAP11B	3.61946e-06	9.54986
ARHGAP20	0.000252892	0.191717
ARHGAP22	0.00446979	3.29736
ARHGAP27	0.00668554	2.04483
ARHGAP30	0.000172504	4.09466
ARHGAP31	0.00262497	2.52252
ARHGAP39	0.00325037	2.93744
ARHGAP4	0.00509466	2.93088
ARHGAP9	0.0102909	3.42384
ARHGDIA	1.55645e-10	3.92497
ARHGDIB	0.0127853	2.49194
ARHGEF1	0.000204517	2.82291
ARHGEF11	0.00482489	2.02474
ARHGEF18	2.20754e-07	3.25649
ARHGEF19	0.0123889	2.54478
ARHGEF37	0.00805563	0.38297
ARID3A	0.000202797	3.57624
ARL11	0.00254761	3.24089
ARL16	0.00554473	2.15837
ARL2BP	0.000215357	2.01024
ARL4A	3.59087e-09	0.139909
ARL5B	0.00802881	2.35272
ARL6IP1	3.14254e-07	2.8851
ARL8A	0.000386143	2.26569
ARMC10	0.00109993	2.02672
ARMC6	0.000301536	2.36403
ARNTL2	0.000293925	7.84251
ARPC1B	1.80381e-08	8.06935
ARPC2	5.2419e-06	2.20712
ARPC4	1.49808e-08	3.03611
ARPC5	4.36653e-09	3.09843
ARPC5L	5.52435e-09	3.44622
ARRB2	0.000258283	2.49917
ARRDC2	0.011341	2.39757
ARSB	1.14659e-07	3.65039
ARSI	0.000879399	4.33864
ART3	0.00163614	38.8314
ARTN	0.000719337	10.7602
ASAP2	0.00131052	2.40121
ASCL2	0.0121018	4.70906
ASF1B	1.25143e-08	11.9049
ASGR1	0.00041142	3.88758
ASL	0.0110667	2.1029
ASNA1	3.27417e-05	2.46446
ASPHD2	0.00165326	3.5018
ASPM	1.67038e-09	17.2299
ASPN	0.00216622	7.32421
ASPSCR1	0.000245246	3.1298
ATAD2	4.26585e-06	4.84571
ATAD3A	3.64158e-05	3.88854
ATAD3B	0.00990407	3.06339
ATAD5	0.00768401	2.63628
ATF3	1.62636e-09	9.87649
ATF5	0.000580829	2.99319
ATF6B	0.000155552	2.14529
ATG3	1.07086e-06	2.17676
ATG4A	0.000436923	2.03937
ATG9A	6.37518e-06	2.31987
ATOX1	0.00779109	2.0763
ATP11C	0.00669776	2.07882
ATP13A1	0.000375983	2.16897
ATP13A2	0.0028267	2.1759
ATP13A3	0.000330952	2.66177
ATP13A5	0.0117687	0.0755567
ATP1A1OS	0.006244	0.395757
ATP1B3	1.09686e-05	2.9763
ATP2B4	0.0057222	2.45632
ATP5EP2	0.000271392	2.65882
ATP5G2	0.0003318	0.477317
ATP5J2-PTCD1	0.00156795	2.53424
ATP6AP1	1.80537e-05	2.60674
ATP6AP2	4.44353e-05	2.02652
ATP6V0A2	0.00148106	2.02929
ATP6V0B	3.56322e-08	3.85839
ATP6V0C	0.000767819	2.19131
ATP6V0D1	8.08071e-07	2.80828
ATP6V1C1	0.00240492	2.04399
ATP6V1F	0.00346866	2.03728
ATXN7L3	2.03946e-07	2.32064
AUP1	0.000147998	2.06546
AURKA	2.38483e-14	13.3065
AURKAIP1	0.0122806	2.21511
AURKB	3.52777e-07	11.9254
AZI1	0.00654779	2.82856
B2M	0.00275561	2.97588
B3GALNT2	1.97561e-05	2.83847
B3GALT5	0.00029527	0.0792045
B3GAT3	0.00353011	2.23757
B3GNT4	8.58085e-06	9.67454
B3GNT5	0.00199717	3.47764
B3GNT7	0.00266097	7.21047
B4GALT2	0.000602853	2.66423
B4GALT3	0.00014984	2.55321
B4GALT4	0.000615174	2.23351
B4GALT5	2.97845e-05	2.75871
B4GALT7	0.00104836	2.35351
BABAM1	0.000285135	2.14947
BAG2	0.00162126	5.74853
BAG6	6.13906e-07	2.47572
BAHD1	5.59941e-06	2.5653
BAK1	6.63828e-06	3.40807
BASP1	0.000236258	4.18788
BATF3	0.0055814	3.00301
BAX	0.000145511	3.05048
BAZ1A	0.000664752	2.14324
BAZ1B	0.000259478	2.18495
BCAP31	4.03541e-05	2.4972
BCAR1	0.0136909	2.0974
BCAS4	0.000476378	4.65717
BCAT1	3.78238e-05	7.16099
BCL2A1	0.000188133	10.8215
BCL2L12	3.36673e-05	3.91781
BCL3	0.000273665	4.00708
BCL7B	3.84203e-07	2.63124
BDH2	0.00765763	0.476142
BEND3	0.000466128	2.91447
BEND5	0.013932	0.227181
BEND6	0.000391466	4.39587
BFAR	3.47378e-05	2.01129
BGN	6.16629e-05	4.8688
BIRC5	1.20896e-13	24.2227
BLID	0.00109978	0.289644
BLM	2.62341e-07	5.89729
BMP1	0.00571254	2.31929
BMP8A	1.02278e-05	6.54429
BOP1	1.47431e-05	5.19288
BPGM	7.38707e-05	2.74188
BPNT1	6.05369e-06	2.88565
BRAT1	0.00900456	2.08322
BRI3	1.7808e-05	2.63142
BRI3BP	1.927e-06	5.06388
BRIP1	0.00309112	3.09693
BRMS1	0.000139859	2.62169
BSG	0.000334324	2.52624
BST1	0.00188378	3.62121
BST2	0.0129094	4.37553
BTF3	3.29766e-08	0.371275
BTG2	0.000757726	3.20022
BTG3	0.00185336	2.64573
BTNL9	1.91678e-05	0.105037
BUB1	5.13728e-10	14.396
BUB1B	1.84183e-08	8.71565
BYSL	1.68463e-08	4.2841
C10orf10	0.00686427	3.28782
C10orf116	0.00223349	0.144596
C10orf18	0.00255468	3.08243
C10orf58	0.00399254	2.17912
C10orf90	0.0051774	0.0828572
C11orf1	0.00137774	0.406347
C11orf24	2.00536e-05	2.47713
C11orf82	8.49346e-05	3.96402
C11orf84	4.61452e-05	2.76563
C11orf96	1.23648e-10	16.2326
C12orf26	0.00616677	0.492838
C12orf44	1.80282e-05	2.66801
C12orf48	0.000281388	2.99141
C12orf5	0.00372369	2.3549
C12orf75	5.40821e-05	5.27169
C13orf27	0.00301045	2.57542
C13orf29	0.00564364	4.17255
C13orf34	0.00090715	2.49171
C13orf38	0.00553674	0.147798
C14orf128	1.2824e-05	0.188179
C14orf28	0.000846707	0.442765
C14orf33	0.00970709	0.390688
C14orf80	5.05135e-05	4.0931
C15orf23	2.72939e-06	3.20713
C15orf42	9.89557e-09	11.4669
C15orf48	0.0134714	5.12615
C16orf42	0.0029804	2.24588
C16orf55	0.00788183	2.38429
C16orf57	3.6963e-06	3.14335
C16orf59	0.000193472	3.88827
C16orf61	0.000348342	2.24554
C16orf7	0.0100222	2.48214
C16orf75	7.06518e-06	5.19983
C17orf108	0.00236645	0.373836
C17orf49	0.000172095	2.2499
C17orf53	1.88648e-06	4.51781
C17orf56	0.000409353	2.22104
C17orf60	0.000382787	4.94067
C17orf62	1.78474e-07	3.32997
C17orf65	0.000960331	2.19464
C17orf70	0.000857253	2.16839
C17orf91	0.0105074	2.23486
C17orf96	0.0095671	2.86458
C18orf10	1.3282e-05	2.99831
C18orf45	0.0046848	2.07063
C18orf8	2.17259e-08	2.53828
C19orf10	3.06039e-08	4.53593
C19orf18	0.00452513	0.199922
C19orf23	0.00120593	3.49324
C19orf28	8.3012e-07	4.6185
C19orf38	0.00223345	3.36833
C19orf40	5.63298e-05	3.2896
C19orf47	9.82363e-05	3.21349
C19orf52	9.61503e-05	2.46094
C19orf55	0.00998975	2.18657
C19orf63	0.000278449	2.88916
C1GALT1	0.00668503	2.32284
C1GALT1C1	0.00225649	2.09158
C1orf106	0.00766709	5.73558
C1orf112	0.00025628	2.96876
C1orf122	9.50328e-06	4.125
C1orf135	7.88158e-08	9.548
C1orf144	7.70954e-09	2.27829
C1orf15-NBL1	0.00381209	2.86563
C1orf170	0.000189294	0.148848
C1orf190	7.81156e-05	0.210486
C1orf216	3.7132e-05	2.41104
C1orf31	0.00058359	3.04593
C1orf35	0.000306547	2.74388
C1orf38	8.19498e-09	8.51887
C1orf43	2.00583e-06	2.39514
C1orf55	2.76457e-06	2.74374
C1orf63	0.00683117	0.478241
C1orf74	0.00238128	3.07008
C1orf85	4.4913e-05	2.91306
C1orf95	0.00929068	0.185333
C1QA	0.000570004	5.33703
C1QB	0.000275111	5.67451
C1QC	0.000153323	5.51548
C1QTNF1	0.00110728	3.90139
C1QTNF5	9.5725e-05	4.63511
C1QTNF6	0.000316986	3.6392
C2	9.153e-06	7.3301
C20orf20	0.00312287	2.00379
C20orf24	4.42876e-05	2.64366
C21orf58	0.00190684	3.07114
C22orf13	7.6676e-07	2.47985
C22orf25	6.64629e-09	3.36775
C2CD2L	0.00731343	2.04968
C2CD4D	0.000953072	4.50049
C2orf18	5.47702e-06	2.89585
C2orf40	0.00340367	0.0373499
C2orf69	0.000223972	2.21494
C2orf88	0.00308571	0.176535
C3AR1	0.0036229	3.44114
C3orf15	0.00121034	0.115678
C3orf21	9.81121e-05	3.67594
C3orf67	0.0114352	3.4626
C4orf37	0.000467393	0.278728
C5AR1	4.32115e-09	8.90974
C5orf22	0.00125722	2.1445
C5orf4	2.63274e-06	0.136291
C5orf53	0.000137408	0.397824
C5orf54	0.00551165	0.49579
C6orf1	0.00133565	2.82337
C6orf106	1.13879e-05	2.61728
C6orf115	9.38458e-05	3.79906
C6orf127	0.0031892	21.3172
C6orf129	1.86624e-08	6.0989
C6orf225	0.00618069	0.416975
C6orf47	0.00264964	2.07161
C7orf41	0.00277578	0.331446
C7orf63	0.00115439	0.320221
C7orf68	0.00281185	3.7063
C8orf33	0.00252807	2.31443
C8orf38	0.00149587	2.3255
C8orf51	0.00863741	2.8939
C8orf55	0.000947563	3.30604
C8orf73	0.014161	3.5315
C8orf76	0.000126488	2.36923
C8orf82	0.00470337	2.53429
C9orf100	9.59832e-08	4.68302
C9orf140	0.00316741	3.2781
C9orf167	1.17158e-05	4.11616
C9orf21	0.0022623	2.0926
C9orf25	1.61117e-05	2.88462
C9orf30	0.00156671	2.15076
C9orf30-TMEFF1	0.0107135	2.86519
C9orf46	0.00269384	2.60227
C9orf69	0.000384287	2.29608
C9orf86	8.22899e-05	2.70963
CA9	0.0125742	13.4715
CACHD1	0.00016151	0.21189
CACYBP	0.000102792	2.32923
CAD	0.00201638	2.19997
CALR	2.99182e-10	4.07157
CALU	9.14121e-06	3.69009
CAMK1D	0.0129305	3.58978
CANT1	0.00443714	2.13537
CAP1	7.25964e-11	3.32505
CAPG	5.09905e-07	5.31723
CAPN1	0.00021489	2.45436
CAPN11	1.44516e-05	0.135611
CAPN2	0.00758965	2.22656
CAPN8	0.0107848	0.0960612
CAPNS1	2.58386e-07	2.68341
CAPZA1	1.94448e-09	2.37226
CAPZA3	1.22396e-07	0.0238617
CAPZB	7.81788e-10	2.5392
CARHSP1	0.00534262	2.14801
CARM1	1.05136e-07	3.40416
CARS	1.56588e-06	2.40226
CASC1	0.00180096	0.213713
CASC5	6.80411e-07	10.4837
CASKIN2	0.000257723	2.52827
CASP3	2.30915e-07	3.10437
CAV1	0.00896092	0.347245
CBFB	1.54581e-05	2.31004
CBS	0.0066624	6.58329
CBX2	8.37725e-10	13.2598
CBX3	0.000141946	2.18797
CBX4	0.000133811	2.69084
CC2D2A	0.000762169	0.415787
CCDC109B	7.76591e-06	4.2939
CCDC110	0.00195194	0.332794
CCDC122	0.000479434	0.36755
CCDC124	0.00212202	2.74953
CCDC137	0.000180895	2.71382
CCDC148	0.000151328	0.182204
CCDC150	0.00338502	3.45467
CCDC158	3.97358e-08	0.0571065
CCDC18	0.00955447	2.24535
CCDC21	5.67761e-05	3.17058
CCDC22	0.000705723	2.04326
CCDC64	4.84586e-06	6.34704
CCDC77	0.00394685	2.41582
CCDC8	0.0113676	0.225583
CCDC89	0.00834407	0.288368
CCDC9	0.00930367	2.24162
CCDC90A	0.000289885	2.4083
CCL11	0.000353854	11.5755
CCL13	0.00024972	22.2644
CCL18	8.36846e-09	140.895
CCL19	0.00738499	16.9075
CCL2	0.000144835	5.5401
CCL20	0.00565343	9.26274
CCL28	0.00235205	0.0646826
CCL3	2.00204e-07	14.5248
CCL3L1	1.36657e-06	23.6441
CCL3L3	0.000279262	10.7889
CCL4	0.00037052	5.9922
CCL4L1	0.000350982	8.84337
CCL4L2	0.000350982	8.84337
CCL7	0.011976	7.26402
CCL8	0.00881684	5.23315
CCM2	8.42729e-05	2.28888
CCNA2	3.26335e-09	9.92632
CCNB1	5.70587e-09	6.06745
CCNB2	9.13937e-10	11.3897
CCND3	0.000843714	2.31702
CCNE1	7.24041e-06	8.68404
CCNE2	7.16181e-06	9.09212
CCNF	2.35846e-07	5.40531
CCNYL1	2.96013e-06	3.66581
CCR1	4.95588e-05	7.03122
CCR4	0.00735968	7.34156
CCR7	0.000252477	12.9911
CCR8	2.23821e-05	14.0772
CCRL2	0.00114164	3.85155
CCRN4L	4.73988e-05	5.026
CCT3	1.01907e-05	2.4666
CCT5	1.43259e-06	2.94218
CCZ1	0.00312785	2.39453
CD14	0.00301497	3.18837
CD163	0.000543229	5.82104
CD300A	0.00172058	3.22962
CD300C	0.00119475	4.09343
CD300E	0.000204751	8.47131
CD300LF	0.000146943	6.03769
CD300LG	0.00683777	0.139031
CD302	0.00112832	0.261489
CD4	0.000391807	4.11289
CD40	0.0116423	2.94832
CD53	0.00248759	3.85723
CD55	0.00796023	2.26194
CD58	0.00072933	2.05499
CD6	0.00690382	4.26615
CD63	0.000138734	2.14986
CD68	5.09422e-05	4.21524
CD69	0.00182838	6.29248
CD7	0.0109175	4.64872
CD70	0.000276304	12.2374
CD72	0.00340033	3.66805
CD79B	0.0119919	4.72524
CD80	1.82251e-05	9.47389
CD81	0.000319945	2.23329
CD83	8.6084e-05	4.70674
CD84	0.0113719	3.38499
CD86	7.43632e-06	5.96414
CD93	4.48231e-05	3.6812
CD97	0.000225573	3.14345
CDA	0.000312313	6.62409
CDC123	3.04805e-05	2.92229
CDC20	3.43371e-11	19.7122
CDC25A	2.77273e-07	8.16924
CDC25B	0.00010533	4.1231
CDC25C	7.2446e-07	11.5242
CDC34	0.0127649	2.10349
CDC42EP1	0.0125498	2.62257
CDC42SE1	6.86113e-06	2.36971
CDC45	1.1325e-08	13.3319
CDC6	2.41101e-06	5.35966
CDC7	1.45337e-06	6.14167
CDCA2	2.79652e-07	9.1396
CDCA3	4.47717e-08	12.6796
CDCA4	0.000271843	2.63131
CDCA5	1.58452e-09	11.6333
CDCA7	0.000136893	5.17633
CDCA8	1.25677e-12	16.0366
CDH2	0.0130201	5.05494
CDH24	0.000151689	4.33544
CDK1	1.83934e-10	10.9887
CDK16	4.67915e-08	3.46429
CDK2	0.000453634	2.42158
CDK2AP1	1.58268e-05	3.19772
CDK2AP2	0.000603656	2.36484
CDK4	1.22747e-05	2.48787
CDK5	0.00406214	2.55452
CDKN1A	7.27681e-05	5.6311
CDKN2A	0.00514532	13.0346
CDKN2D	2.48136e-08	6.9675
CDKN3	1.8374e-08	8.86621
CDR2	1.08262e-09	3.67077
CDR2L	0.00123876	3.03578
CDT1	1.24521e-06	7.52001
CDV3	0.000125101	2.16965
CEBPB	1.64545e-05	3.5879
CEBPD	0.00509047	3.49069
CEBPG	0.0007928	2.12869
CEMP1	0.000102091	0.238687
CENPA	1.89744e-11	17.3786
CENPBD1	0.00150213	2.34337
CENPE	2.19924e-07	7.50492
CENPF	1.50664e-08	11.3884
CENPH	0.00677057	2.05608
CENPI	6.1486e-07	7.95298
CENPK	0.00436408	3.1561
CENPL	9.11221e-12	6.05116
CENPM	2.48466e-05	6.65621
CENPN	1.92898e-08	5.38041
CENPO	2.62501e-10	4.49427
CENPW	0.00028225	4.61811
CEP135	0.00368533	2.27116
CEP55	2.04672e-13	20.7625
CEP72	0.0126266	2.31331
CERCAM	0.00252944	2.9073
CETP	1.22547e-05	11.9042
CFL1	8.72332e-09	2.75708
CGNL1	0.000447797	0.225151
CHAC1	4.20605e-07	8.79715
CHAC2	8.0358e-06	5.99119
CHAF1A	0.000104473	3.03335
CHAF1B	0.00110116	2.93156
CHCHD2	0.00464308	2.18
CHCHD3	2.00472e-05	2.55382
CHCHD4	0.00126906	2.21919
CHD6	0.00667814	0.465276
CHEK1	1.01291e-06	5.07067
CHEK2	1.01373e-05	3.15408
CHFR	9.18716e-05	2.51669
CHMP1A	5.44519e-05	2.53113
CHPF	0.000301815	3.4859
CHPF2	0.000272067	2.83669
CHRAC1	9.35629e-05	2.45218
CHST11	9.59739e-07	5.71303
CHST12	0.00497527	2.12745
CHST4	0.00707909	12.3355
CHST6	0.000307116	12.223
CIAPIN1	5.66109e-06	2.26228
CIB1	0.000791215	2.56424
CIITA	0.0138055	3.92168
CILP2	0.00020221	6.48295
CIT	6.61113e-07	5.44079
CKAP2	0.000279113	2.8779
CKAP2L	2.70424e-09	13.9299
CKAP4	2.2662e-07	4.05049
CKAP5	0.00078558	2.1948
CKLF	3.19841e-05	2.3768
CKS1B	0.000405131	2.60463
CKS2	1.93688e-08	8.36046
CLCA4	3.59308e-05	0.0629132
CLCN5	0.000450439	2.49249
CLCN7	1.43571e-06	3.00573
CLDN19	0.00030523	0.115427
CLDN4	0.00955756	2.88827
CLDN8	0.00234609	0.079728
CLDN9	0.00298584	7.0035
CLEC4E	4.58487e-05	14.2881
CLEC5A	2.14215e-06	12.6561
CLEC7A	0.0119979	3.77428
CLIC1	7.45668e-08	2.89809
CLIC4	0.00407031	2.16272
CLK4	0.00112508	0.481803
CLPB	0.00279787	2.21521
CLPP	0.00341395	2.13571
CLPTM1	1.19737e-06	2.36469
CLPTM1L	2.31807e-10	4.48569
CLSPN	1.08321e-06	8.43852
CLTC	0.00242175	2.02973
CMPK2	3.70377e-05	9.44736
CMTM3	0.000380321	2.448
CMYA5	1.441e-05	0.103884
CNDP2	0.000522411	2.37957
CNIH2	0.00747294	5.29794
CNIH4	1.11211e-05	2.71201
CNN1	0.00217911	0.158552
CNN3	0.00784481	2.10669
CNPPD1	5.45058e-05	2.04628
CNPY3	0.000621374	2.20864
CNTD2	0.00372587	6.49554
CNTN3	0.00257517	0.174336
COBRA1	4.82525e-06	2.55454
COCH	0.0101672	10.2776
COL10A1	1.67565e-11	140.418
COL11A1	0.000537697	11.8279
COL12A1	0.000187471	6.39645
COL17A1	0.00933035	0.0798097
COL18A1	0.00683283	2.52562
COL1A1	0.00125609	5.20766
COL1A2	0.000686654	5.18157
COL3A1	0.00991656	3.52788
COL4A1	1.05278e-05	4.13933
COL4A2	0.00104783	3.10508
COL4A6	0.00286091	0.129172
COL5A1	0.00124449	4.14561
COL5A2	0.000618477	4.50273
COL6A1	0.00564555	2.41155
COL6A6	0.000654581	0.119924
COL8A1	0.000188492	11.3122
COMMD5	0.000118478	2.72616
COMMD8	8.31879e-05	2.447
COMP	1.24136e-05	39.7162
COPA	2.16442e-08	3.38264
COPB2	1.16323e-06	2.736
COPE	7.62913e-05	2.55006
COPS7A	0.000134793	2.20241
COQ2	0.000400216	2.52341
COQ9	0.000178896	2.13966
CORO1A	0.00137841	4.25792
CORO1B	0.013845	2.08236
CORO1C	3.80312e-06	2.78525
CORO2B	0.00301409	0.26555
CORO7	4.11387e-05	3.11743
COTL1	3.56912e-06	6.50859
COX17	1.34344e-06	3.30154
COX5A	0.000819009	2.10447
COX6A1	0.00113898	2.15632
COX8A	0.00160304	2.05031
CPE	0.013334	0.351757
CPPED1	0.00696354	2.79318
CPSF1	0.000970133	2.45884
CPSF2	6.8946e-05	2.12179
CPT2	3.56838e-05	2.443
CPVL	0.00255221	4.58969
CPZ	0.00808831	4.60532
CRELD2	0.000391075	3.11921
CREM	3.15188e-06	2.85248
CRIP1	0.000229529	6.36532
CRIPAK	0.00719586	0.464189
CRK	5.09028e-06	2.39619
CRLF3	8.03971e-05	2.29826
CSE1L	0.000333221	2.22627
CSF2RB	0.00123533	7.08265
CSK	1.85788e-06	3.08782
CSN1S1	0.000684426	0.0363015
CSN2	0.00227107	0.0396883
CSNK1G2	1.21441e-05	2.67768
CSRNP1	1.48426e-06	3.93633
CSRNP3	5.62737e-05	0.0977276
CST6	0.00618811	7.47652
CST7	0.0125474	4.36817
CSTB	0.00869403	2.50963
CSTF2	0.000110359	2.36717
CTDP1	1.6268e-06	3.14413
CTDSPL	0.00129095	0.432804
CTGF	9.6964e-07	10.0769
CTHRC1	2.2655e-14	37.6972
CTPS	5.59812e-06	3.98206
CTSA	2.28103e-12	5.1874
CTSB	1.08626e-08	5.04601
CTSC	1.97491e-06	6.26934
CTSD	2.66812e-09	6.60872
CTSH	0.000442234	2.87778
CTSL1	1.83508e-07	5.10032
CTSS	2.50713e-05	6.58538
CTSZ	9.66876e-08	4.14186
CTTNBP2	0.0067247	0.233937
CTU2	0.000784424	2.58471
CTXN1	3.10583e-05	9.88474
CX3CR1	0.00208908	0.177265
CXCL10	2.08659e-05	29.9045
CXCL11	4.12546e-05	30.5278
CXCL12	0.00676939	0.312946
CXCL16	0.0127792	2.54782
CXCL9	0.000678626	17.5632
CXCR2P1	0.0001679	33.9975
CXCR4	0.000210349	4.90984
CXCR5	0.0081885	7.94251
CXCR7	0.000326491	4.0449
CXorf21	0.00261643	4.08439
CYB561D2	0.0105448	2.31892
CYBA	0.0140753	2.83701
CYBB	0.00716721	4.12047
CYBRD1	0.00978711	0.405109
CYC1	0.000830124	2.5928
CYCS	0.000810212	2.09371
CYP2S1	0.0014548	3.77441
CYR61	1.35142e-10	12.652
CYTH1	1.166e-05	2.71141
CYTIP	0.00420644	4.02589
CYYR1	0.000810924	0.211571
DAD1	0.000453396	2.04299
DAP3	1.61938e-06	2.67583
DAPK1	0.0114782	3.21042
DAPK3	5.36978e-05	2.98689
DARS2	4.77091e-06	3.52997
DAZAP1	1.56974e-10	3.52994
DBF4	0.000145914	2.40667
DBF4B	3.93538e-05	2.9688
DBN1	0.000402286	2.94735
DBNDD1	0.00544892	3.52371
DBNL	2.75096e-06	2.22961
DCAF13	0.000409469	2.36612
DCAF15	0.000180256	2.48325
DCBLD1	0.00977572	2.7723
DCK	8.36227e-05	2.78908
DCPS	0.00129437	2.24959
DCTPP1	0.000167116	2.59909
DDA1	0.0033933	2.00501
DDIT4	0.000728805	4.48377
DDOST	2.76096e-07	2.61706
DDTL	0.00567567	2.36946
DDX21	0.0140317	2.16631
DDX39A	0.00052467	2.48581
DDX49	9.89249e-05	2.75541
DDX51	0.00418163	2.07264
DDX54	2.93734e-05	2.38725
DEDD	7.00635e-05	2.01075
DEDD2	5.64899e-05	2.88753
DEF8	0.00162115	2.05474
DEGS1	0.0015573	2.12845
DEK	0.00351156	2.77093
DEM1	0.00506083	2.00827
DENND4B	7.49402e-05	2.18988
DEPDC1	1.70709e-09	11.3159
DEPDC1B	8.01042e-08	8.81885
DEPDC7	0.013152	3.21733
DERL1	8.41082e-07	2.57287
DET1	8.58242e-06	0.361314
DFNB59	0.00184454	0.395542
DGAT1	0.00105696	2.62687
DGKQ	0.00067298	2.50781
DGKZ	0.000653721	2.27333
DHCR7	0.000397465	3.11649
DHFR	6.08333e-05	2.87305
DHRS12	0.0025932	0.470441
DHTKD1	7.43743e-06	4.20525
DHX37	1.89603e-06	2.76657
DHX9	1.08657e-05	2.19321
DIAPH1	2.05858e-05	2.54202
DIAPH3	1.64755e-05	7.19257
DKFZp761E198	1.08145e-05	3.16689
DKK1	0.000751861	30.3548
DLGAP5	5.60423e-10	13.4685
DMD	0.00468281	0.226198
DNA2	2.40527e-05	5.45157
DNAH5	0.0133967	0.212366
DNAJA1	3.09476e-05	2.36436
DNAJB11	2.17663e-06	2.92397
DNAJB6	0.000482477	2.04785
DNAJC5	3.62024e-06	2.46737
DNAJC5B	0.000425468	7.7286
DNAJC9	7.71204e-05	2.39628
DNALI1	0.00521182	0.181836
DNASE1L1	0.00256151	2.52772
DNASE2	4.4388e-11	4.73695
DNLZ	0.00339305	2.7723
DNM1L	0.000371922	2.12372
DNM2	0.000326894	2.06883
DNMT1	8.23665e-05	3.22472
DNMT3A	0.00176429	2.10902
DNMT3B	0.00293876	3.20602
DNTTIP1	0.00620697	2.1086
DOCK1	0.000590232	0.459939
DOK1	0.000141827	3.12264
DOK2	0.00686241	3.42577
DOK3	0.00557676	2.75605
DONSON	3.17275e-05	3.56447
DOPEY2	0.00889279	2.09389
DPH2	7.57096e-07	3.19108
DPH3P1	0.000825315	0.291125
DPP3	2.23543e-10	5.22326
DPP9	0.0001529	2.05258
DPY19L1	0.0130902	2.06216
DPY19L2	0.00637111	0.281094
DPYSL3	0.00611755	3.33808
DRAM1	0.00478157	2.82138
DRAP1	0.00122122	2.84993
DSCC1	5.0408e-05	4.11097
DSCR3	5.53871e-05	2.31817
DSE	0.00542526	2.76272
DSN1	5.41545e-07	2.99399
DST	0.000221447	0.210356
DTL	1.96911e-05	5.99754
DTNBP1	0.00047073	2.11155
DTX2	0.00200633	2.41374
DTYMK	1.74518e-07	4.42991
DUS1L	0.000388401	2.47078
DUSP1	4.81886e-09	12.0544
DUSP2	1.36463e-07	8.45196
DUSP5	0.00140074	2.80167
DUSP8	0.00177105	2.64598
DYNC2H1	0.00147666	0.254735
DYSF	1.65733e-06	5.30314
E2F1	7.81573e-09	7.9163
E2F2	3.69953e-05	5.44974
E2F3	5.16888e-06	3.74481
E2F5	0.000598147	3.80691
E2F7	0.00129928	5.21888
E2F8	1.20223e-06	9.0841
EAF1	0.000807086	2.14158
EBF1	0.00866368	0.368588
EBP	0.00167492	2.53888
ECE2	2.66699e-05	4.80588
ECT2	2.76669e-07	6.36571
EDA2R	0.00276351	0.283092
EDEM1	0.000721441	2.63591
EDEM2	1.389e-06	2.65556
EDN2	0.0104812	8.85851
EDNRB	0.00711154	0.273591
EEF1E1-MUTED	0.000443008	3.60061
EFCAB1	0.000276618	0.101117
EFCAB6	0.000125923	0.171867
EFHC1	0.000916335	0.358352
EFHD2	9.70547e-06	4.4726
EFR3A	0.00944122	2.16609
EGF	0.000196502	0.0472081
EGFL6	0.00475073	5.81387
EGFL8	0.00713922	0.289477
EGFLAM	0.0127146	0.388373
EGLN1	0.00282431	2.06031
EHBP1L1	0.00153685	3.08096
EHD1	6.10522e-07	3.40656
EHD4	3.39905e-05	2.26514
EHF	0.00806372	0.188252
EHMT2	3.34556e-05	2.4465
EIF2AK1	2.68364e-05	2.08185
EIF2AK2	0.00168826	2.80512
EIF2C2	0.000218074	3.00028
EIF2S2	0.000123694	2.11782
EIF4A3	3.56997e-06	2.61101
EIF4E2	0.000147284	2.05523
EIF4EBP1	0.00491374	3.18837
EIF4EBP3	1.31087e-05	0.101557
EIF4G1	3.53435e-06	2.71844
EIF4H	3.60837e-07	2.14243
EIF5A	3.64666e-05	2.56772
EIF5AL1	1.56943e-07	2.79121
ELAVL2	0.0067262	9.75964
ELF4	1.10699e-05	5.17594
ELK1	0.000259454	2.17222
ELL	5.83205e-05	2.18871
ELOVL1	1.67465e-06	2.9148
EMD	4.18654e-06	2.65773
EME1	0.00854836	2.68538
EMILIN2	0.00719883	2.60216
EML2	0.00254591	2.39587
EMP2	0.00737871	2.50748
EMP3	0.00143662	3.19927
ENAH	0.00814618	2.16725
ENG	0.0065873	2.08378
ENO1	0.00657667	2.01359
ENOSF1	0.0012654	0.458117
ENTPD7	0.00186912	2.23669
EPCAM	0.0104268	2.28486
EPHB2	0.000241679	5.91856
EPHX2	0.00156865	0.242563
EPN1	3.861e-06	2.86071
EPRS	2.82717e-05	2.52719
EPSTI1	6.86001e-05	7.56337
EPT1	5.04993e-05	2.64758
EPYC	0.00658984	11.678
ERBB4	0.000159879	0.0729559
ERCC2	8.15094e-05	2.63187
ERCC6L	2.32506e-09	10.1208
ERF	0.000462518	2.74097
ERI3	0.000293898	2.02909
ERLEC1	3.93289e-05	2.15178
ERP27	0.0105694	5.56749
ESAM	0.0106942	2.18162
ESCO2	5.46867e-05	5.89809
ESM1	0.00862098	3.09963
ESPL1	1.18773e-07	7.21371
ESRP1	7.73136e-05	2.9284
ESRRA	0.00892036	2.07296
ETS1	0.00491631	2.64657
ETV1	0.00532472	0.31321
ETV7	9.645e-05	8.7453
EVI2A	0.00590436	3.16555
EVI5L	0.00666791	2.23556
EXO1	2.37974e-08	12.9162
EXOC3L2	9.9347e-05	4.4437
EXOSC4	0.000213031	3.78297
EXOSC6	0.000149118	2.16217
EZH2	1.86065e-06	4.70232
EZR	0.00224957	2.26622
F11R	7.7775e-11	4.14458
F13A1	0.0103007	5.14726
F2RL3	0.0119661	2.75277
F8A1	0.000909928	2.21061
FABP5	0.000191977	5.52432
FADD	0.000151311	2.18927
FADS1	5.02587e-05	5.04233
FADS2	2.16182e-05	12.0656
FAM100A	9.37795e-07	3.44813
FAM100B	1.49721e-06	3.66477
FAM101A	0.000213725	13.4715
FAM107B	6.36309e-05	3.35669
FAM108A1	0.00364489	2.40668
FAM109A	0.00534189	2.22203
FAM111B	0.000468335	4.60776
FAM122A	4.98536e-07	0.369535
FAM125A	0.00766527	2.00367
FAM127A	0.0025058	2.05301
FAM129B	0.00077579	2.48209
FAM13C	0.00192351	0.256692
FAM150B	0.00371566	0.0554823
FAM167B	0.00251553	2.94183
FAM171A2	0.00671566	4.75172
FAM172A	0.000247604	0.498238
FAM178B	0.0032768	9.94427
FAM189A2	0.00050488	0.101623
FAM189B	0.000872333	2.9298
FAM195B	0.00908232	2.34578
FAM196B	1.2472e-06	0.0408595
FAM203A	6.44402e-07	4.62246
FAM20B	5.52331e-06	2.57253
FAM26F	0.000347841	8.80233
FAM38A	0.00112623	2.54256
FAM3A	0.011588	2.14977
FAM3B	0.000209716	0.0349179
FAM3C	0.00211502	2.19682
FAM40B	0.00747556	3.55327
FAM41C	6.24161e-05	0.252457
FAM47E	0.000693933	0.145825
FAM49B	9.66538e-12	4.54037
FAM50A	0.00131424	2.70916
FAM53B	0.00042224	2.6687
FAM54A	1.14635e-10	19.1367
FAM58A	0.000309634	2.6237
FAM64A	2.79142e-08	10.0362
FAM66B	0.0134885	0.202815
FAM66C	0.0108364	0.337677
FAM66D	0.00441938	0.164433
FAM66E	7.52473e-05	0.153753
FAM72A	2.50666e-10	12.9612
FAM72B	1.0986e-08	10.7495
FAM72D	0.000145936	8.47212
FAM83D	1.1597e-09	14.4007
FAM83G	0.00110636	3.91316
FAM83H	1.38247e-05	4.15648
FAM89A	0.00266492	3.51406
FAM89B	1.75321e-05	3.05805
FAM91A1	0.00133335	2.34428
FAM96A	3.93007e-06	2.54474
FAM96B	0.00965998	2.16829
FAM98A	9.84708e-08	2.58759
FANCA	1.3098e-05	5.3569
FANCB	0.00999445	2.39051
FANCD2	0.00115525	2.98101
FANCE	0.000346265	3.10563
FANCG	0.00248958	2.14522
FANCI	8.05712e-07	4.76969
FAP	0.000778395	4.41089
FARSA	1.04563e-05	2.45347
FASTK	0.00651099	2.25967
FBLIM1	0.00591737	2.49132
FBLN2	0.00576386	4.40573
FBXL18	0.0124529	2.18335
FBXL19	4.47424e-06	3.75435
FBXL19-AS1	7.85673e-05	5.41719
FBXL6	0.000281015	3.41222
FBXO22OS	0.00961122	0.477093
FBXO41	0.00615949	3.02702
FBXO45	0.000150229	2.71206
FBXO46	0.00117132	2.11596
FBXO5	0.00032844	3.05406
FBXO6	0.000379614	3.80339
FBXW4P1	0.00161339	2.06778
FBXW5	0.00242473	2.17392
FCER1G	9.05766e-06	5.10807
FCGR1A	6.27132e-06	7.12546
FCGR1B	0.00604719	4.64242
FCGR1C	0.00253808	5.41666
FCGR2A	0.000176598	3.75576
FCGR3A	9.95579e-05	5.6064
FCHSD2	0.000180765	2.52221
FCN1	0.00323831	6.93738
FCN3	0.0116292	2.85607
FDPS	2.22674e-05	2.78735
FEN1	2.83044e-07	3.76314
FERMT3	0.000230875	4.50033
FGD1	0.00269844	3.53901
FGF1	0.000399925	0.18119
FGF10	0.00901605	0.139693
FGR	1.21426e-05	5.19083
FHIT	0.00242046	0.271159
FHOD1	0.0118011	2.09598
FIBIN	0.00848759	3.71784
FIGF	4.26377e-06	0.0360792
FILIP1L	0.000438907	3.86286
FITM2	0.00166534	3.63641
FKBP14	0.0112585	2.06816
FKBP9	0.0101336	2.07831
FKBPL	1.54003e-05	3.03483
FLAD1	1.25329e-07	4.63836
FLJ13197	0.000159252	0.196886
FLJ23867	0.0116768	3.3392
FLJ33630	8.41065e-06	0.304849
FLJ36031	2.06325e-05	3.55194
FLJ37035	0.0135899	0.374177
FLJ39051	8.08428e-05	6.28967
FLJ39653	0.00233009	0.477954
FLJ45445	0.0107913	3.07545
FLJ46906	0.000540112	4.45196
FLNA	0.014054	2.58813
FLOT1	0.00013662	2.394
FLRT3	0.00332897	0.10545
FLVCR1	0.0095428	2.11231
FLVCR2	2.26731e-05	4.34083
FMNL1	4.51798e-05	4.21724
FMO5	0.00973089	0.247884
FN1	5.57342e-10	21.0955
FNDC1	2.923e-06	17.1431
FOS	1.78232e-08	24.2312
FOSB	3.78431e-07	27.0489
FOSL1	7.77229e-05	9.57143
FOSL2	0.000205505	2.94747
FOXK2	0.000155954	2.24247
FOXM1	1.78072e-09	17.2435
FOXN2	0.00172262	2.11391
FOXP3	0.00283732	3.8606
FOXP4	0.00882968	2.5281
FOXS1	3.62444e-13	21.4807
FPGS	0.00208215	2.35475
FPGT-TNNI3K	0.00735668	0.209022
FPR1	2.74475e-07	14.4635
FPR3	1.47162e-05	7.47004
FRMD6	0.00922024	0.412368
FRMD8	1.66658e-06	2.86463
FSCN1	0.000494458	4.42017
FTSJ1	7.74004e-07	2.22436
FUCA1	0.00279514	2.31547
FUCA2	4.29284e-05	2.67057
FURIN	0.00060249	3.03188
FXR2	5.95096e-05	2.1482
FXYD1	0.00665524	0.12061
FXYD5	0.0141015	2.76274
FYN	0.00501522	2.43542
FZD9	0.00360312	6.6325
FZR1	0.00161428	2.06646
G6PD	7.68857e-05	3.83867
GAA	0.00668825	2.44237
GADD45A	3.5929e-05	3.78766
GADD45B	0.000109411	3.95379
GAL	0.000404845	27.2838
GALE	0.0118577	2.59374
GALK1	0.000347385	3.09805
GALNS	0.0029625	2.65877
GALNT2	4.78405e-08	3.66598
GALNTL4	0.0121971	2.64114
GARNL3	0.00129108	0.239773
GARS	8.43493e-08	3.44867
GAS2L3	0.000543557	4.8873
GATA6	0.000676687	6.37227
GATAD2A	4.5718e-05	2.16246
GBA	1.55458e-05	2.90071
GBP1	0.000547982	5.71899
GBP4	0.00600656	5.50296
GBP5	0.00167151	10.1774
GCDH	0.00255369	2.02247
GCH1	7.11706e-05	4.02521
GDF15	0.0111967	7.22933
GDI2	0.000737632	2.22947
GEMIN6	0.00410544	2.0826
GEN1	2.99273e-05	2.72108
GFOD1	0.00380628	3.18871
GFOD2	2.51112e-06	2.62382
GGA1	0.000527019	2.02057
GGH	3.47941e-05	5.21286
GHR	0.0103944	0.242359
GINS1	8.42385e-08	6.40222
GINS3	4.21525e-05	2.85851
GINS4	2.25471e-05	5.96462
GIPC1	0.00510807	2.58563
GJA4	0.00133001	3.00363
GJA5	0.000337344	5.82328
GJB1	0.0109853	0.0861119
GJB2	0.000164971	10.8186
GK	0.000206735	3.36442
GK3P	0.000837064	3.29737
GLA	0.000333827	2.41736
GLB1	0.00113631	2.16153
GLI3	0.00486035	0.292474
GLI4	0.00400547	2.98223
GLO1	0.00146019	2.13675
GLRX	0.00404517	2.65975
GLRX2	4.5261e-06	3.83268
GLRX5	1.87799e-06	2.75203
GLT25D1	1.61827e-10	4.1777
GLTSCR2	0.0111966	0.471264
GLUL	0.00406536	2.43038
GMIP	5.59191e-07	4.21511
GMPPB	0.00486393	2.12928
GMPS	0.000129084	2.48955
GNA12	0.0018519	2.17339
GNA15	0.00118615	4.26353
GNAI2	2.60845e-07	2.96108
GNAI3	4.39222e-05	2.09086
GNB1	2.34101e-05	2.20546
GNB1L	0.00178759	2.99062
GNB2	8.83279e-05	2.66048
GNB2L1	6.32056e-05	0.368675
GNB4	8.14127e-06	4.40961
GNG10	0.000292998	2.39873
GNGT2	0.0118819	2.60819
GNL3L	0.000111016	2.31642
GNLY	0.00911459	6.13244
GNS	0.00148582	2.03205
GOLGA8A	0.000620832	0.272532
GOLPH3	0.000397697	2.19149
GOLT1B	0.000128215	2.62244
GORASP2	6.64765e-07	2.28518
GOT2	0.000515341	2.03464
GPAA1	3.70368e-05	3.07354
GPATCH4	0.00475064	2.06082
GPC6	0.00111274	5.94693
GPD1L	0.000470527	0.27407
GPI	0.000142837	2.72818
GPN1	9.20529e-07	2.46624
GPNMB	0.00275029	3.56449
GPR125	0.00263052	0.382845
GPR132	0.00106806	4.1976
GPR172A	4.20277e-11	8.20413
GPR180	0.0108793	2.26439
GPR183	5.51041e-05	7.17025
GPR19	0.01093	3.0506
GPR4	2.7934e-05	3.90957
GPR56	0.00726573	2.40363
GPR68	0.00169222	3.90162
GPR98	2.14959e-05	0.0686909
GPRASP1	0.00744372	0.327682
GPRASP2	0.00087422	0.1846
GPRIN1	4.43764e-07	7.50102
GPS1	4.42078e-06	2.77456
GPSM2	2.45066e-05	5.24629
GPSM3	0.00064545	4.05237
GPT2	6.0918e-05	4.54957
GPX1	0.00065162	2.87587
GRAMD1A	1.26103e-07	3.28875
GRAMD1C	0.000734824	0.222279
GRAMD3	0.000131969	0.316538
GRAMD4	8.33503e-06	2.61625
GRAP	0.00121914	3.15427
GRASP	0.00153219	2.66035
GRB2	3.57765e-14	3.40559
GREB1	0.00126315	0.139922
GREM1	3.50572e-07	24.614
GRIA3	0.00454454	0.243259
GRIA4	2.69021e-05	0.0664609
GRINA	0.000320533	2.42365
GRN	1.53742e-06	3.5856
GRWD1	2.02038e-06	2.71352
GSDMC	0.00336753	7.7617
GSDMD	0.00328529	2.87231
GSG2	1.46908e-10	11.0709
GSK3A	1.30587e-06	2.51674
GSTM2	0.00502323	0.190309
GSTM3	0.0016206	0.22948
GSTM4	0.0092917	0.390314
GSTM5	1.55232e-05	0.0621855
GSTO1	0.000302788	2.17287
GTF2E1	9.61501e-08	2.7372
GTF2IRD1	0.00134191	2.31677
GTF2IRD2	0.0114645	0.494658
GTF3A	0.00450605	2.06146
GTF3C6	6.38054e-05	2.37919
GTPBP1	6.94133e-06	2.26092
GTPBP2	4.93555e-05	2.87219
GTPBP3	0.00401122	2.32735
GTPBP4	0.000130332	2.89137
GTSE1	2.69125e-11	14.0976
GUK1	1.68952e-05	3.3981
GYG1	0.000224136	2.04064
GZF1	3.98489e-06	2.18628
GZMB	8.78688e-05	19.78
H1FX	0.000215473	3.0653
H2AFX	1.14358e-06	6.94914
H2AFY	4.87794e-05	2.09704
H2AFZ	2.02254e-05	3.00888
HAGH	1.77901e-06	4.10695
HARBI1	2.95448e-08	3.26225
HAUS1	0.000298493	3.01657
HAUS2	3.70277e-05	2.24836
HAUS7	0.00827852	2.27885
HAUS8	0.000134596	2.6261
HAVCR2	1.94015e-05	4.87046
HBEGF	1.66883e-08	7.95658
HCK	5.70195e-05	6.20705
HCLS1	0.00332853	3.36613
HDAC1	0.000819965	2.0834
HDGF	2.89949e-12	5.14391
HEATR3	2.58815e-05	2.60681
HEATR7A	0.000686415	2.70333
HECA	0.000272646	2.22191
HELLS	0.0110963	2.45791
HENMT1	0.000103363	2.76267
HEPACAM2	0.000101019	0.0582714
HERC5	0.00661726	3.76006
HES6	0.000100305	7.49571
HEXA	0.0012598	2.02775
HEXB	4.86893e-06	2.46453
HGS	4.8324e-05	2.29207
HHEX	0.00924995	2.56224
HIF1A	0.00198954	2.55916
HIRA	0.00097077	2.09074
HIST1H2AG	0.000503144	7.93282
HIST1H2AI	0.00642047	7.93287
HIST1H2AM	0.000767547	6.04635
HIST1H2BD	0.00267051	3.75292
HIST1H2BG	0.0033125	4.5339
HIST1H2BJ	0.0138256	4.38716
HIST1H2BO	0.00171622	7.86494
HIST1H3D	0.0122314	4.22261
HIST1H3H	0.00461246	7.45604
HIST2H2AA3	0.000853989	5.49012
HIST2H2AA4	0.000853989	5.49012
HIST2H2BC	0.00631855	2.39547
HIST2H4A	0.000361757	5.60091
HIST2H4B	0.000361757	5.60091
HIST3H2BB	6.11382e-05	9.81853
HJURP	3.11369e-10	13.1767
HK2	0.0102142	2.43649
HK3	1.27975e-07	16.8526
HLA-A	5.9582e-05	4.78544
HLA-B	0.00615984	3.09141
HLA-C	0.0107236	2.72409
HLA-DMB	0.00588742	3.44147
HLA-DRA	0.00634898	3.56201
HLA-DRB1	0.00785413	4.03112
HLA-E	0.00445992	2.5156
HLA-F	0.00737269	3.70733
HLA-H	0.000907137	6.05313
HLA-L	4.65829e-05	5.62526
HLF	0.000243079	0.149452
HLX	0.00210661	2.66505
HM13	0.000148444	2.13763
HMBOX1	0.00509324	0.421775
HMGA1	8.98358e-05	3.28791
HMGB2	9.26817e-07	4.02631
HMGB3	3.44677e-09	6.54899
HMGCS1	0.004402	2.41921
HMHA1	0.000622101	4.09821
HMMR	1.22913e-08	13.3444
HMOX1	6.73345e-10	12.1389
HMOX2	0.00018494	2.22869
HN1	3.79118e-06	5.2193
HN1L	0.00026928	2.22234
HNRNPAB	3.30454e-06	2.82323
HNRNPL	1.01097e-11	2.5535
HOMER3	4.24896e-05	4.9311
HOXA2	8.75578e-05	0.0834685
HOXA3	0.00950394	0.187511
HOXA4	0.00520097	0.175709
HOXA5	0.000119528	0.0944279
HOXA9	0.000757496	0.0683849
HOXC11	0.012577	7.69895
HPCAL1	0.00154913	2.44778
HPRT1	0.00557962	2.01194
HPS3	0.00351932	2.06585
HPSE	0.000136715	4.84591
HPSE2	2.2526e-06	0.0437594
HPX	0.00577173	0.147587
HRSP12	0.00141655	2.44608
HS3ST2	0.00873772	4.83957
HS6ST1	0.00583998	2.14757
HSD11B1	0.000530964	7.52437
HSD17B10	3.57949e-06	3.23318
HSD17B6	4.903e-07	8.87291
HSD3B7	0.000515117	2.54215
HSF1	2.48342e-06	3.59136
HSP90AB3P	0.00645872	2.0736
HSP90B1	0.000369995	2.01598
HSPA13	0.00123099	2.60227
HSPA14	0.0019204	2.36984
HSPA1A	0.00120212	4.47313
HSPA1B	5.94124e-06	4.76222
HSPA5	1.17481e-06	2.80526
HSPA8	0.000951098	2.32041
HSPB1	0.000851701	4.71362
HSPBP1	0.00132383	2.44928
HSPH1	0.00387297	2.20959
HTATIP2	0.000105858	3.27992
HYAL2	1.04989e-05	3.09613
HYLS1	0.00465602	2.24719
HYOU1	2.10989e-07	4.01265
IBA57	0.00825059	2.18023
IBSP	0.0001255	16.1255
ICAM1	1.18536e-05	8.71412
ICAM3	3.94356e-05	4.90207
ICMT	1.95124e-05	2.20302
ID2	0.000763124	2.36502
ID3	1.25658e-05	6.29739
IDH1	0.00519351	2.49052
IDH2	8.88436e-06	3.75303
IDI1	0.006918	2.39899
IDO1	0.000211495	31.9373
IER2	0.000357548	3.28025
IER3	0.00553316	3.49484
IER5	0.00407086	2.56766
IER5L	0.00768293	2.65174
IFI27	0.000132774	10.1382
IFI30	9.48303e-11	12.5089
IFI35	0.0051201	3.40124
IFI44	0.00546769	4.73426
IFI44L	0.00148823	9.59681
IFI6	4.06243e-06	16.9248
IFIT2	0.0140636	3.81662
IFIT3	0.000286048	7.07895
IFITM1	0.00615742	3.9176
IFNAR2	0.000321348	2.42113
IFNGR2	0.00338358	2.01171
IGFBP3	0.00520916	2.80242
IGFBP7	2.01561e-05	3.9792
IGFLR1	1.95184e-06	5.23565
IGSF10	1.57611e-05	0.0878523
IGSF8	0.00948823	2.15426
IGSF9	0.000196029	5.04481
IKBKE	0.0075633	2.91432
IKBKG	1.31256e-05	2.59383
IL10RA	0.00210879	4.11588
IL11RA	0.0126917	0.431519
IL12RB1	0.0119472	4.18667
IL12RB2	0.00015169	23.7728
IL13RA1	0.000462438	2.69953
IL17B	0.000871677	0.0339554
IL17RA	2.06285e-06	2.49842
IL18	0.00104603	4.64583
IL1B	0.00279618	5.25689
IL1RN	1.20351e-07	15.5547
IL21R	0.00030954	8.06334
IL23A	0.000848269	6.93749
IL2RA	0.0022749	5.20744
IL2RB	0.00642493	4.12046
IL32	0.00268027	4.99009
IL3RA	0.000206282	4.62353
IL4I1	5.352e-06	13.4192
IL6	0.000822899	9.27106
IL6R	0.00902691	3.73485
IL8	1.89062e-07	59.8853
ILF2	7.13312e-06	3.07334
ILF3	4.81065e-05	2.16648
IMMP2L	0.00084821	0.399497
IMMT	3.79661e-05	2.16198
IMPA2	0.000529616	4.03278
IMPAD1	0.00113384	2.23062
IMPDH1	7.06945e-06	4.4395
IMPDH2	0.00159625	0.454461
INCA1	0.0129389	2.37224
INCENP	8.44836e-06	3.44854
INF2	0.000373864	2.47324
ING1	0.00248815	2.07232
INHBA	1.64004e-11	37.1856
INPP5K	7.95338e-05	2.0945
INPPL1	0.000634669	2.19333
INSIG1	0.00152386	2.42837
INTS1	0.00185207	2.22567
INTS7	0.000123942	2.42677
INTS8	4.57585e-06	2.40705
INTU	0.00920692	0.399832
IPO13	4.06487e-05	2.22313
IPO9	2.53523e-06	2.69066
IQCD	0.0124439	2.64597
IQCH	0.00671219	0.365067
IQCJ-SCHIP1	0.0117802	4.1538
IQGAP3	4.92435e-11	22.1351
IRAK1	3.80947e-08	5.66318
IRF1	0.0138931	2.97344
IRF5	0.000270283	4.24044
IRF7	8.06488e-05	7.57932
IRF8	0.00317429	4.90586
IRF9	0.00053147	3.54395
ISG15	2.34586e-07	32.1989
ISG20L2	5.4622e-06	2.91294
ITGA5	4.50721e-06	4.38048
ITGAE	0.000406438	2.81319
ITGAV	0.0108027	2.66381
ITGAX	6.05073e-06	6.29124
ITGB2	0.00012984	5.62427
ITIH5	0.00708214	0.254191
ITM2A	0.00965959	0.299793
ITPKB	0.00412476	2.65771
ITPKC	0.00339744	2.07885
ITPRIP	4.42721e-06	3.96354
ITPRIPL1	0.011369	0.289875
JAK3	0.000533851	4.38165
JAM2	0.00952024	0.380374
JAM3	0.000462731	0.338161
JARID2	0.0083547	2.1398
JMJD4	0.00381174	2.39601
JOSD1	1.16895e-07	2.51533
JTB	4.85e-05	2.21981
JUN	6.06983e-08	5.98432
JUNB	6.89843e-10	11.3459
KBTBD10	0.000604571	0.276966
KCNAB2	8.48825e-05	3.62718
KCNC4	0.00871458	0.471792
KCNE1	3.06869e-07	0.0636899
KCNE3	5.05633e-06	4.4067
KCNE4	6.28496e-05	5.94638
KCTD13	0.0129977	2.03069
KCTD17	8.27217e-05	3.83223
KCTD20	0.0131566	2.22483
KCTD5	5.5286e-10	4.20651
KDELR2	0.000167962	2.20677
KDELR3	3.88503e-05	4.07709
KDM1B	0.00256537	2.33075
KDM2B	0.000265705	2.15798
KEAP1	0.00014346	2.38271
KHSRP	0.000209663	2.14269
KIAA0101	0.000138561	6.99655
KIAA0226	6.99333e-05	2.41386
KIAA0284	0.000300074	2.42064
KIAA0415	2.69251e-05	2.91757
KIAA0513	0.00584566	3.06467
KIAA1199	2.45865e-05	18.8719
KIAA1217	0.000202164	0.366688
KIAA1377	0.00557274	0.313189
KIAA1456	0.000340435	0.156852
KIAA1462	0.0133815	2.30427
KIAA1524	0.00011164	3.49115
KIAA1841	0.0110116	2.32629
KIAA1949	3.05044e-09	4.94695
KIAA2013	7.00669e-05	2.40715
KIF11	1.06481e-10	9.32644
KIF14	3.73151e-11	22.1614
KIF15	9.08615e-06	6.28053
KIF18A	1.81267e-06	6.18943
KIF18B	1.09105e-08	15.9531
KIF1A	0.0110283	25.9857
KIF1C	8.6332e-06	2.90772
KIF20A	1.03457e-08	13.2134
KIF20B	0.00589169	2.2485
KIF22	3.6714e-05	2.50933
KIF23	4.39733e-07	7.04733
KIF24	2.26875e-05	3.45396
KIF26B	0.000713981	6.15216
KIF2C	1.31252e-12	20.7471
KIF3C	0.00564177	2.51857
KIF4A	4.21771e-11	17.6659
KIFC1	3.39008e-13	18.8029
KIFC2	0.000861436	3.84807
KIFC3	0.00259434	2.98858
KIT	0.00489116	0.155144
KLC2	3.8694e-06	3.42733
KLF13	0.00529163	2.37059
KLF16	5.61555e-05	3.49353
KLF2	0.000373596	3.63408
KLF4	0.00194897	3.52882
KLF6	6.4066e-05	3.47904
KLHDC1	2.87176e-05	0.267875
KLHDC3	0.00234203	2.26728
KLHDC7B	0.00886697	10.7641
KLHL18	0.000122107	2.07257
KLHL26	0.00294619	2.01944
KLHL31	0.00161887	0.24636
KMO	0.000403889	6.70913
KNTC1	0.000487415	2.644
KPNA2	4.67621e-10	5.91904
KPNA4	1.69375e-06	2.35704
KRAS	1.69459e-05	3.11519
KREMEN2	0.00178739	8.86901
KRI1	0.00228092	2.03731
KRT15	0.00489999	0.0955553
KRT8	0.0124332	2.79282
KTI12	0.000103605	2.02059
LACTB	0.000822514	2.34668
LACTB2	0.00466218	2.19782
LAG3	0.00317031	6.38511
LAGE3	0.000193679	3.24236
LAIR1	0.000236362	4.07824
LAMC3	0.00720535	0.18677
LAMP1	1.0683e-05	3.05604
LAMP3	0.000308906	9.09984
LAMTOR1	5.89271e-06	2.28484
LAP3	0.000346756	2.98461
LAPTM4B	0.00104439	2.7116
LAPTM5	3.53423e-06	5.63942
LARP4B	0.000949051	2.14725
LASP1	9.41758e-05	2.18078
LASS2	0.000404177	2.10655
LAT2	0.000890116	4.13514
LBR	0.00075941	2.59357
LCA5	0.00247505	0.346403
LCLAT1	0.00132116	2.18613
LCP1	0.000798041	5.36801
LDB2	0.000152498	0.298802
LDHA	2.35382e-06	3.03842
LDLR	0.00234698	3.59382
LEF1	0.00348126	2.99838
LEMD2	0.000318059	2.02052
LEPRE1	6.69029e-05	2.68227
LGALS9	0.00770225	3.22539
LGI2	3.37959e-05	6.13096
LGMN	8.15107e-07	4.50382
LIF	0.011819	5.58666
LIFR	0.00757897	0.23545
LIG1	0.00248499	2.12295
LILRA2	0.00494786	3.3735
LILRA5	1.11149e-08	12.6367
LILRA6	1.73985e-09	14.7171
LILRB1	0.000376301	5.94507
LILRB2	1.03078e-05	7.8035
LILRB3	4.04364e-07	7.80035
LILRB4	1.44609e-05	9.32615
LIMD2	0.00173607	3.2569
LIMK1	0.000118869	2.69591
LIMS1	3.0133e-06	2.94013
LIN54	0.00182382	2.0029
LIN9	1.04731e-05	3.63814
LIPA	0.00143832	2.38098
LIPG	0.00370366	6.02079
LLGL2	9.21596e-06	4.0644
LMAN1	0.00343763	2.00709
LMCD1	0.00710624	2.70938
LMF2	0.000785454	2.28245
LMNA	0.000115595	3.07324
LMNB1	2.67206e-07	6.33598
LMNB2	4.32975e-09	6.38684
LMOD1	0.00245683	0.227571
LOC100128003	0.00308706	2.29161
LOC100128338	0.0023801	2.8255
LOC100129034	0.00333913	0.475978
LOC100129794	0.00681978	0.250172
LOC100130855	3.52587e-05	0.313223
LOC100131564	0.00777906	0.397994
LOC100132062	0.000482232	2.9191
LOC100132287	0.000482232	2.9191
LOC100134229	0.000620541	3.49354
LOC100270804	3.68415e-05	0.253513
LOC100286793	0.00486117	4.03811
LOC100289473	2.01258e-07	0.0242216
LOC100499467	0.00137194	9.90434
LOC100507053	0.0092899	0.398854
LOC150381	9.56579e-05	0.20598
LOC150776	0.00831531	2.00457
LOC150786	0.00262459	2.56055
LOC221710	0.00938945	2.02496
LOC283299	7.95566e-06	0.0836699
LOC284454	2.4048e-05	5.44949
LOC284751	0.00197405	3.56877
LOC285419	0.000747574	0.144426
LOC286367	0.000159456	0.297015
LOC344595	0.000784432	0.337796
LOC375190	0.00676855	0.433495
LOC386597	0.000364637	5.38615
LOC401010	0.000581233	2.64244
LOC401097	3.31635e-11	17.5601
LOC401164	2.21852e-06	0.0532947
LOC401321	0.00211347	0.453138
LOC407835	6.89994e-05	2.59431
LOC441454	0.000104585	3.13701
LOC541471	0.00108869	3.99336
LOC643650	0.000145492	0.0471118
LOC645638	0.00141286	12.5275
LOC649330	0.00037056	2.52866
LOC653653	0.00194091	3.47591
LOC728066	0.00305049	4.23359
LOC728640	2.15703e-10	0.219326
LOC729991	0.00254308	2.40535
LOC730101	0.0135161	3.33726
LOC92249	3.52688e-05	0.394458
LOC92973	0.00518654	0.287651
LONP1	9.07048e-07	3.57536
LONRF2	0.0119685	0.17053
LOX	0.00105263	3.94411
LOXL3	0.00837538	2.75893
LPCAT1	8.1408e-06	3.7167
LPIN2	0.012468	2.13263
LRFN3	0.0106965	2.0245
LRFN4	0.000138305	4.83215
LRFN5	3.83271e-06	0.147041
LRIG1	0.00102839	0.443833
LRP10	0.00124657	2.30624
LRP3	0.00820031	2.25449
LRP8	1.16538e-07	7.05708
LRR1	0.000479124	2.46906
LRRC14	0.001512	2.22723
LRRC15	4.28731e-08	31.2477
LRRC20	0.00107419	3.27432
LRRC25	0.000122784	4.61602
LRRC32	0.000235995	4.1188
LRRC33	0.0101843	2.39888
LRRC3B	1.47029e-07	0.0521327
LRRC41	0.000278709	2.03059
LRRC42	1.74213e-05	2.7495
LRRC45	0.00313077	2.74499
LRRC48	0.000787527	0.253345
LRRC59	3.86735e-12	4.00283
LRRC61	0.000158382	3.63541
LRRCC1	0.00298514	2.82116
LRWD1	1.59325e-06	3.88566
LSM14B	7.25322e-05	2.38425
LSM2	0.0012106	2.01807
LSM3	0.000846876	2.20097
LSM4	7.31488e-05	3.06717
LSM7	0.00310038	2.51576
LSR	5.66338e-06	4.70786
LSS	0.00306821	2.18527
LST1	0.0119239	2.93014
LTA	0.00907746	5.14789
LTB	0.005962	7.8467
LTBP1	2.05474e-05	5.27687
LY6E	0.000380817	5.19245
LY86	0.00385679	3.24336
LY96	0.00177827	3.3601
LYL1	0.00574996	2.89801
LYN	0.00439328	3.31457
LYPD1	0.00846817	4.63763
LYPLA1	0.0118672	2.05174
LYPLA2	0.0029053	2.14326
LYZ	4.4054e-05	13.8827
LZTFL1	0.000244257	0.431728
MAB21L1	1.03316e-07	0.0699634
MACROD2	0.0125191	0.318491
MAD1L1	0.000922961	2.37475
MAD2L1	5.42938e-07	5.77489
MAD2L1BP	0.000389686	2.17915
MAD2L2	0.000883414	2.89243
MAF1	0.000143589	2.59893
MAFG	0.00170676	2.16615
MAFK	0.000851982	2.73985
MAGEF1	0.00369355	2.263
MAGI1	0.00389833	0.408376
MAGOH	0.00166581	2.17269
MAGT1	0.000402669	2.04388
MAL2	0.00235286	2.47156
MALT1	0.000853233	2.14132
MAMDC2	0.00377105	0.119621
MAN2B1	1.84319e-06	2.93894
MANF	9.30742e-09	4.14132
MAP1S	0.000163386	2.57885
MAP2K2	0.000838439	2.21155
MAP3K10	0.000273265	2.93476
MAP3K11	0.000144031	2.42062
MAP3K8	0.00101291	3.62146
MAP4K1	0.0118902	3.57333
MAP4K2	0.000367359	2.64754
MAP7D1	5.72929e-12	4.95695
MAPKAPK2	2.96005e-08	3.51607
MAPRE1	2.37993e-05	2.22288
MAPT	0.000164287	0.0871469
MARCH1	0.00221375	3.38652
MARCH2	1.69843e-05	2.68458
MARCKS	0.000177876	2.42673
MARCKSL1	7.85889e-05	3.66174
MARCO	0.00030248	17.4344
MARS	1.24078e-08	2.84251
MASTL	0.000993966	2.37707
MATN2	0.000880609	0.134237
MAZ	3.14464e-06	3.27275
MB21D1	1.26379e-06	7.6095
MBD2	1.1739e-05	2.23734
MBD3	0.00996862	2.01699
MBD5	0.00631821	0.484835
MBLAC2	0.00146844	0.493419
MBOAT7	0.00152742	2.33016
MC1R	0.00934516	2.55542
MCL1	4.78769e-07	2.81081
MCM10	2.29571e-06	9.28529
MCM2	2.60468e-08	6.64627
MCM3	3.13996e-05	3.39433
MCM4	2.2936e-05	3.93089
MCM5	1.12062e-05	3.11083
MCM6	0.000139248	2.73818
MCM8	0.00210527	2.33771
MCOLN1	0.00192447	2.16721
MCOLN2	0.00401606	4.01403
MDFI	0.0137195	4.76192
ME1	0.000215567	5.79541
ME2	5.02684e-05	2.71691
MED20	0.00312653	2.05938
MED25	4.85478e-07	3.37664
MED26	1.18829e-05	2.462
MED30	0.00135712	2.4993
MEG3	0.00220466	0.226296
MEIS2	0.00591035	0.266238
MELK	1.21699e-09	18.0343
MESDC1	7.86037e-06	2.81916
METRNL	0.0067092	3.01116
METTL11A	0.00254912	2.35152
METTL13	1.02044e-06	2.79198
METTL21A	0.000250335	2.48561
METTL2B	0.0027737	2.06425
MEX3A	0.00572202	4.58291
MEX3D	0.0015873	2.35078
MFAP2	2.42344e-05	6.9464
MFAP5	0.00297402	5.90151
MFHAS1	0.00173012	3.86909
MFRP	9.5725e-05	4.63511
MFSD3	0.00180178	3.07916
MGAT1	2.25219e-07	2.84237
MGAT2	4.36333e-05	2.29244
MGC21881	0.000365731	0.346186
MICAL1	1.04839e-05	4.45809
MICALL1	0.0113454	2.1938
MICALL2	0.0103547	2.65349
MICB	7.87495e-05	6.48863
MID1IP1	1.04176e-05	3.96241
MIDN	0.000125312	2.76656
MIIP	0.000139606	2.97766
MIS18A	0.00359626	2.15218
MKI67	5.64317e-06	8.83936
MLF1IP	1.55061e-05	4.26379
MLL4	0.000240137	2.25839
MLLT1	0.000151042	2.22827
MME	0.000846046	0.11828
MMP1	9.55657e-06	61.3194
MMP11	1.49478e-07	43.1918
MMP12	0.000682049	22.2862
MMP13	0.00682664	14.4645
MMP14	2.5905e-05	4.05573
MMP15	0.000580991	5.89865
MMP25	0.000865456	4.77085
MMP9	3.81212e-06	24.995
MND1	0.00336975	3.87237
MOBKL2A	6.81037e-06	2.57093
MOCOS	0.0125443	2.95367
MOCS3	0.000363261	2.16467
MOGS	2.76745e-07	2.80219
MON1A	0.000464865	2.41313
MORC4	0.0106298	2.35338
MORN3	0.00044264	10.2944
MOXD1	0.00590204	7.53226
MPDU1	6.58439e-05	2.2701
MPEG1	0.0130077	2.99004
MPHOSPH9	0.00830837	2.38959
MPP1	0.00017852	2.97403
MPV17L2	1.2704e-05	3.35337
MRPL12	0.000279054	2.87619
MRPL13	6.41334e-07	3.32142
MRPL14	9.49144e-05	2.81708
MRPL15	0.00214927	2.31391
MRPL28	0.0129261	2.13172
MRPL36	0.00105092	2.24494
MRPL38	0.00269479	2.22266
MRPL47	4.38086e-05	2.66304
MRPL9	7.71477e-05	2.31499
MRPS10	1.07639e-05	2.36717
MRPS12	0.00247446	2.52284
MRPS15	6.02652e-05	2.9747
MRPS16	2.46894e-06	2.29137
MRPS17	0.0080721	2.32828
MRPS7	4.82817e-06	2.48165
MRTO4	3.79823e-05	2.40017
MS4A4A	0.00303519	3.49913
MS4A6A	0.00391969	3.20538
MS4A7	0.00346958	2.93756
MSC	6.67666e-05	5.78204
MSH2	0.00231319	2.17797
MSH6	0.00250294	2.19661
MSN	7.51773e-06	4.37729
MSR1	4.50966e-05	5.0136
MST1	0.00135586	0.260861
MT1X	0.00651953	0.289547
MTDH	9.12154e-05	2.51749
MTERFD1	5.82773e-05	2.56345
MTERFD3	9.39108e-05	0.413592
MTFR1	0.00488874	2.38776
MTHFD1L	0.000140413	3.51525
MTHFD2	1.06086e-10	6.57701
MTHFD2L	0.00281762	0.397349
MTMR2	0.00607032	2.00538
MTUS1	0.00313443	0.303295
MTX1	0.000262665	2.53925
MVD	0.00224639	3.02991
MVP	0.000517684	3.34052
MX1	0.00114942	8.2621
MX2	0.000195451	5.5983
MXD1	0.00133711	2.28351
MXI1	0.00133428	0.455335
MYBL2	6.49946e-08	12.0368
MYCBP	0.000806437	2.39744
MYD88	0.00023611	2.21487
MYEOV	0.0109186	0.0921099
MYO1C	0.00177815	2.19317
MYO1F	0.000495095	4.08977
MYO1G	0.00876818	3.72377
MYO7A	0.000575024	4.33377
MYO9B	0.000132536	2.08742
N4BP2L2	2.97673e-05	0.36423
N6AMT1	0.000304676	0.440228
NAA10	0.00319954	2.26466
NAALADL2	0.00431572	0.249576
NACA2	0.00214962	0.462014
NACAP1	0.000464007	0.447252
NACC1	3.29353e-09	4.67163
NADK	1.11529e-06	2.49704
NAGA	9.01689e-06	2.71907
NAGK	0.000740794	2.05557
NAGLU	0.0049568	2.01213
NAIF1	2.79648e-05	2.4997
NARF	0.000421435	2.35822
NASP	0.00465457	2.19878
NAV2	0.00473122	0.256919
NAV3	0.00282796	0.264521
NBL1	0.0112043	3.15376
NBN	0.00069577	2.16272
NCAPD2	1.65771e-05	3.68254
NCAPG	1.40505e-09	9.62854
NCAPG2	0.000915648	2.76118
NCAPH	1.01727e-09	10.6628
NCAPH2	0.000137089	2.59725
NCEH1	0.0106074	3.07302
NCF1	0.0093751	3.73477
NCF1B	0.0101325	4.08155
NCF2	1.19573e-05	5.42833
NCF4	0.00341525	3.35634
NCKAP1L	0.00354405	3.84426
NCLN	3.79073e-07	3.40942
NCOA7	0.00421034	2.96136
NCRNA00086	0.00344612	0.210903
NCRNA00152	0.00057102	4.45087
NCRNA00219	5.737e-06	0.23956
NCS1	0.000395284	3.18822
NCSTN	6.84489e-05	2.26313
NDC80	4.87174e-09	12.8566
NDE1	0.00144854	2.18581
NDOR1	0.00037809	2.52349
NDUFAB1	0.000429197	2.1211
NDUFB2	9.12592e-05	2.62712
NDUFS2	5.1877e-05	2.32395
NDUFS5	0.011175	2.22725
NDUFS6	0.00273125	2.39909
NDUFS8	0.00808549	2.1266
NECAP2	4.32796e-06	2.443
NEDD4L	1.08405e-06	0.217577
NEIL3	2.78074e-05	7.07245
NEK2	3.77627e-13	30.9093
NEO1	0.0110289	0.366592
NEU1	0.000337067	2.48477
NFAM1	4.29702e-06	7.24951
NFATC2IP	6.60745e-08	2.60222
NFE2L3	6.26476e-07	6.88968
NFIL3	0.00263638	2.06168
NFKB2	0.00079001	2.76757
NFKBIB	4.60082e-07	4.59513
NFKBIE	7.92711e-05	3.95875
NHSL1	0.00528162	2.28309
NINJ2	0.000218674	4.7536
NIPA2	2.38394e-09	3.25231
NIPSNAP1	0.00079095	2.3022
NKIRAS2	1.33646e-06	2.25497
NLGN4X	0.00308142	0.165532
NLRC4	0.000112828	4.18514
NLRC5	0.00203951	4.03911
NME1	0.000969218	2.60282
NME5	0.00664924	0.119596
NMI	0.00289834	2.18318
NNMT	0.000171293	4.17765
NOC2L	0.00013997	2.4957
NOC4L	0.00997965	2.02448
NOD2	0.00719691	3.27804
NOL7	0.000812256	2.08765
NOMO1	0.0103545	2.05172
NOP2	0.000584575	2.6382
NOS3	0.000188372	3.98348
NOSTRIN	0.00161091	0.203991
NOTCH1	0.00600753	2.34863
NOX4	1.5331e-06	10.8965
NPL	1.39644e-07	5.1434
NPLOC4	1.43024e-09	3.63675
NPTX2	0.000742118	13.4779
NR1D1	0.0015528	0.366379
NR3C2	0.000692711	0.237608
NR4A1	4.46476e-08	16.139
NR4A2	3.00294e-05	7.05714
NR4A3	7.55194e-08	15.7313
NRBP1	8.82537e-05	2.04053
NRD1	2.89119e-06	2.08935
NRIP2	0.000548254	0.261799
NRP2	6.32448e-05	6.88489
NSUN2	0.000251503	2.12815
NT5C3	0.00109083	2.39355
NTF4	0.00137058	0.0828736
NTM	0.00617843	3.78153
NTN4	0.00263473	0.196692
NTRK2	0.00285551	0.110505
NUAK2	0.000333342	4.6021
NUBP2	0.00124141	2.56157
NUCB1	0.000603347	2.00218
NUDCD1	0.00318776	2.15851
NUDT16L1	0.00172327	2.1449
NUDT19	0.00473737	2.0581
NUDT4P1	0.00234539	2.24462
NUDT5	3.72426e-05	3.21112
NUF2	3.981e-12	19.4253
NUMBL	0.013705	2.10284
NUP205	0.00169944	2.237
NUP210	0.0060144	3.91307
NUP62	5.76131e-06	2.20319
NUP93	2.22225e-06	2.73241
NUSAP1	5.79443e-08	6.92543
NUTF2	0.0014958	2.17743
NXN	0.00039467	3.64727
NXPH4	0.0112418	5.47647
NXT1	0.000231379	2.48943
OAS1	0.00222113	4.86969
OAS2	6.0886e-05	9.01149
OAS3	0.000522683	5.08991
OASL	1.28432e-05	15.3919
OAZ3	0.0125796	3.77145
OBFC2A	0.00835069	2.2315
OBFC2B	2.45167e-05	2.68312
OCIAD2	0.00586066	2.21538
ODC1	0.000236186	3.32033
ODF3B	0.00273453	3.95182
ODZ1	0.00101033	0.161021
ODZ2	0.000532381	0.120954
OGDH	2.08622e-05	2.3666
OGFR	0.00232476	2.66539
OIP5	3.21604e-08	7.75093
OLFML2A	0.000152688	0.200089
OLFML2B	4.6583e-05	4.71284
OLR1	0.000701617	6.85345
OPA3	2.35235e-06	2.17169
OPN3	0.00487677	2.87675
OR51E1	0.00178219	4.01412
OR5P2	3.27114e-08	0.0906804
OR5P3	7.43792e-13	0.0598536
ORAI1	1.87167e-05	3.51291
ORAI2	5.95749e-08	4.52294
ORC1	2.61547e-06	7.25909
ORC6	1.24119e-07	7.52881
OSCAR	1.10889e-06	6.96866
OSGIN2	0.000144373	2.83442
OSM	4.31521e-11	49.9928
OSTF1	2.63137e-05	2.1471
OSTM1	0.00040313	2.04784
OTUB1	1.37514e-05	2.16665
OVCH2	4.43087e-06	0.0610136
OXTR	1.61243e-06	0.0417751
P2RY6	2.9048e-09	12.1531
P2RY8	0.00111251	4.9402
[truncated: 1,199 more rows]
