# Supplementary material for: Dual PI3K and Wnt pathway inhibition is a synergistic combination against triple negative breast cancer
Source: NPJ Breast Cancer. 2017 Apr 26;3:17. doi: 10.1038/s41523-017-0016-8 (PMC5460220; doi:10.1038/s41523-017-0016-8)
Supplement: Supplementary file 6 — Supplementary Table 2 [file 41523_2017_16_MOESM6_ESM.xlsx]

## Sheet: Sheet1
	MDA-MB-231 Cells Treated with Buparlisib RPKM values
ID	MDA-MB-231 untreated	Buparlisib Treated MDA-MB-231
A1BG	0.556364	0.637066
A1BG-AS1	1.12768	0.545438
A1CF	0.117274	0.181673
A2M	0.356529	0.489028
A2M-AS1	1.15866	0.485908
A2ML1	0.172348	0.250912
A2MP1	0.166912	0.171574
A4GALT	1.75869	5.80151
A4GNT	0.0453037	0.0365586
AA06	0.15406	0.0886237
AAAS	2.36982	3.48031
AACS	6.26433	7.50843
AACSP1	0.153277	0.0955862
AADAC	0.093809	0.138146
AADACL2	0.103832	0.0702081
AADACL3	0.462859	0.200003
AADACL4	0.0464277	0.12542
AADAT	1.36252	1.02
AAED1	15.0793	11.5375
AAGAB	12.4132	5.76534
AAK1	5.39804	3.83246
AAMDC	7.13768	17.2668
AAMP	18.0894	16.2756
AANAT	0.224632	0.311439
AAR2	16.8657	18.644
AARD	0.524434	0.668632
AARS	60.8978	20.202
AARS2	1.67968	3.73975
AARSD1	5.43168	3.95667
AASDH	1.90034	2.05017
AASDHPPT	18.608	16.4166
AASS	3.98593	4.71116
AATF	28.6694	24.5147
AATK	0.183318	0.181024
AATK-AS1	0	0.192154
ABAT	0.276813	0.318676
ABCA1	2.10954	3.8776
ABCA10	0.110821	0.275074
ABCA11P	3.71646	3.45131
ABCA12	0.196824	0.306974
ABCA13	0.199236	0.36612
ABCA17P	0.147282	0.276966
ABCA2	1.25361	3.40292
ABCA3	1.97169	2.45479
ABCA4	0.42523	0.26829
ABCA5	2.09465	2.15759
ABCA6	0.188151	0.249587
ABCA7	1.08037	2.27336
ABCA8	0.105421	0.220597
ABCA9	0.11962	0.315884
ABCB1	0.0821269	0.230051
ABCB10	3.97516	5.58096
ABCB11	0.201764	0.209299
ABCB4	0.231805	0.264306
ABCB5	0.335855	0.448507
ABCB6	3.29935	4.16445
ABCB7	3.43656	4.17521
ABCB8	4.40731	4.19326
ABCB9	0.656613	2.04396
ABCC1	3.82008	4.84523
ABCC10	2.85026	4.13459
ABCC11	0.115034	0.203463
ABCC12	0.140778	0.239294
ABCC13	0.124311	0.107125
ABCC2	0.574783	0.451093
ABCC3	5.96149	5.8645
ABCC4	3.79199	4.73654
ABCC5	8.0313	6.32027
ABCC6	1.0088	1.5097
ABCC6P1	0.38249	0.173494
ABCC6P2	1.00498	3.70436e-11
ABCC8	0.107566	0.17818
ABCC9	1.13444	1.21839
ABCD1	0.908785	3.38233
ABCD2	0.0277872	0.33322
ABCD3	12.9073	16.9792
ABCD4	6.34538	6.76644
ABCE1	20.277	20.3961
ABCF1	34.701	40.4392
ABCF2	24.4478	22.5619
ABCF3	11.5152	13.7447
ABCG1	1.27391	1.57533
ABCG2	0.738215	6.31942
ABCG4	0.269124	0.20715
ABCG5	0.0435793	0.159394
ABCG8	0.248599	0.190167
ABHD1	0.158463	0.208765
ABHD10	6.9175	6.59327
ABHD11	2.34913	3.94413
ABHD11-AS1	0.156986	1.35731
ABHD12	18.908	24.7742
ABHD12B	0.130859	0.165866
ABHD13	3.76744	2.84202
ABHD14A	1.95745	10.0614
ABHD14A-ACY1	1.94768	0.977897
ABHD14B	4.03322	5.72921
ABHD15	3.3326	7.52766
ABHD16A	17.1432	14.4604
ABHD16B	0.0414416	1.01002
ABHD2	12.3693	10.6763
ABHD3	13.4446	8.28266
ABHD4	47.4696	55.9816
ABHD5	9.45249	8.97608
ABHD6	6.59745	6.84444
ABHD8	3.81661	3.15121
ABI1	19.6218	15.9387
ABI2	3.60605	6.4522
ABI3	0.0362584	0.111625
ABI3BP	0.254339	0.360762
ABL1	7.69802	11.2793
ABL2	42.5927	25.9715
ABLIM1	12.8054	14.945
ABLIM2	0.599897	1.33622
ABLIM3	8.42417	6.58928
ABO	1.93118e-35	0.231318
ABP1	0	0.0694626
ABR	18.798	20.2191
ABRA	0.0562544	0.143774
ABRACL	30.1262	17.1244
ABT1	7.08124	6.27142
ABTB1	7.34641	6.7444
ABTB2	7.47441	10.94
ACAA1	7.33346	19.8264
ACAA2	9.75679	23.1889
ACACA	5.3174	4.4581
ACACB	0.672971	1.53316
ACAD10	2.67692	4.99557
ACAD11	0.971866	0.909327
ACAD8	11.967	9.32053
ACAD9	3.05552	2.37495
ACADL	0.0590098	0.162515
ACADM	6.91584	8.50177
ACADS	1.19264	1.30921
ACADSB	0.998065	1.83176
ACADVL	48.8974	44.9244
ACAN	0.0555522	0.0930687
ACAP1	0.345687	0.739908
ACAP2	8.77001	8.25548
ACAP3	3.42188	5.46338
ACAT1	32.2122	17.5006
ACAT2	11.0897	18.546
ACBD3	7.51382	6.50295
ACBD4	9.63129	23.7033
ACBD5	6.74619	8.769
ACBD6	15.1667	16.3269
ACBD7	1.6504	4.5372
ACCS	0.236379	1.01561
ACCSL	0	0.323463
ACD	1.1204	4.41592
ACE	0.184775	0.313352
ACE2	0.0851188	0.566049
ACER1	0.0668641	0.237019
ACER2	0.575217	0.998489
ACER3	5.83753	5.16639
ACHE	0.69864	0.251039
ACIN1	14.9725	20.6456
ACLY	41.9853	42.7633
ACMSD	0.174923	0.250058
ACN9	3.27382	4.73239
ACO1	15.274	36.4303
ACO2	15.032	18.3191
ACOT1	1.1173	1.42572
ACOT11	0.29867	0.935734
ACOT12	0.0455809	0.260132
ACOT13	5.47703	5.32377
ACOT2	2.90167	4.78284
ACOT4	1.72111	3.69706
ACOT6	8.87442e-42	0.748537
ACOT7	15.6985	16.1556
ACOT8	6.78592	15.7566
ACOT9	27.1928	35.997
ACOX1	6.52695	6.42326
ACOX2	0.19355	1.45641
ACOX3	4.85421	2.60177
ACOXL	0.14437	0.48911
ACP1	28.8425	33.4539
ACP2	9.37836	10.7233
ACP5	0.0884728	0.356986
ACP6	4.88089	4.30007
ACPL2	0.243316	0.607527
ACPP	0.101323	0.340019
ACPT	0.286519	0.32333
ACR	0.402026	1.21698
ACRBP	0.147382	0.164721
ACRC	1.22412	0.566983
ACRV1	0.156093	0.375105
ACSBG1	0.217741	0.258824
ACSBG2	0.280756	0.197631
ACSF2	0.259808	1.14437
ACSF3	1.40108	1.67422
ACSL1	19.3113	12.5003
ACSL3	34.271	16.1171
ACSL4	27.1095	14.6846
ACSL5	22.5934	15.5276
ACSL6	0.0774265	0.368165
ACSM1	0.754421	0.393968
ACSM2A	0.0488837	0.274426
ACSM2B	0.259195	0.589416
ACSM3	0.154622	0.294695
ACSM4	0.356604	0.664462
ACSM5	0.061445	0.226287
ACSS1	0.825354	4.56817
ACSS2	19.7032	16.5038
ACSS3	0.956873	0.876479
ACTA1	0.148191	0.496251
ACTA2	0.732482	0.654817
ACTB	446.384	769.323
ACTBL2	0.105544	4.92493
ACTC1	0.100125	0.17255
ACTG1	296.825	681.58
ACTG1P4	0.570249	0.903575
ACTG2	0.0713185	0.122412
ACTL10	0.26951	0.59555
ACTL6A	16.8964	17.9132
ACTL6B	0.0489824	0.266134
ACTL7A	0.100109	0.144162
ACTL7B	0.0525903	0.0630322
ACTL8	0.00436353	0.18665
ACTL9	0.844874	0.12266
ACTN1	50.2865	41.9881
ACTN1-AS1	0.120058	0.0663737
ACTN2	0.108074	0.188398
ACTN3	0.055808	0.4631
ACTN4	49.8636	92.1776
ACTR10	21.9042	15.3751
ACTR1A	31.7957	37.2341
ACTR1B	12.9929	16.6236
ACTR2	41.2914	46.5229
ACTR3	58.6794	42.081
ACTR3B	3.08652	1.21069
ACTR3BP2	7.53122e-23	1.24489e-18
ACTR3BP5	9.7108e-30	0.198906
ACTR3C	1.70885	2.48847
ACTR5	4.86123	5.40684
ACTR6	12.2283	5.27934
ACTR8	12.1	9.91666
ACTRT1	0.0515524	0.0873744
ACTRT2	0	0.0371255
ACTRT3	0.217291	1.09442
ACVR1	11.4269	2.84296
ACVR1B	3.17809	3.26483
ACVR1C	0.193363	0.38108
ACVR2A	2.57069	2.16947
ACVR2B	1.65474	2.0723
ACVR2B-AS1	0.465277	0.681119
ACVRL1	0.12474	0.193785
ACY1	1.48096	4.02369
ACY3	0.166738	0.185047
ACYP1	4.70467	10.7971
ACYP2	4.34271	5.12001
ADA	0.390861	0.741829
ADAD1	0.132988	0.426768
ADAD2	0.199662	0.199533
ADAL	1.31093	4.16819
ADAM10	29.3181	36.0783
ADAM11	0.10802	0.299964
ADAM12	0.532326	0.390047
ADAM15	16.5668	27.997
ADAM17	28.2484	12.82
ADAM18	0.335277	0.376342
ADAM19	2.27175	2.17276
ADAM1A	0.381739	0.0650543
ADAM2	0.321076	0.471914
ADAM20	0.067237	0.114781
ADAM20P1	0.167603	0.0978714
ADAM21	0.0555289	0.112584
ADAM21P1	1.14081e-11	0.0688964
ADAM22	0.790727	1.4762
ADAM23	0.257414	0.254991
ADAM28	0.444484	0.317886
ADAM29	0.0622194	0.234178
ADAM30	0.173897	0.151176
ADAM32	0.594149	0.576268
ADAM33	0.264878	0.225638
ADAM3A	0.110298	0.26912
ADAM5	0.350306	0.359567
ADAM6	2.355e-15	0.0529301
ADAM7	0.160814	0.18967
ADAM8	4.11785	9.4257
ADAM9	61.261	54.1301
ADAMDEC1	3.81573e-05	0.152784
ADAMTS1	2.07403	2.58882
ADAMTS10	0.189042	0.131858
ADAMTS12	5.44596	6.56314
ADAMTS13	0.373375	0.433771
ADAMTS14	0.374601	1.55401
ADAMTS15	1.84924	13.6906
ADAMTS16	2.53135	4.85186
ADAMTS17	0.322868	0.29862
ADAMTS18	0.0841911	0.154761
ADAMTS19	0.313171	0.633261
ADAMTS2	0.145436	0.183958
ADAMTS20	0.277321	0.40343
ADAMTS3	0.228911	0.524241
ADAMTS4	0.0899947	0.103793
ADAMTS5	0.115996	0.128317
ADAMTS6	2.77906	3.51106
ADAMTS7	0.115449	0.477714
ADAMTS8	0.142371	0.74531
ADAMTS9	3.63351	4.61155
ADAMTS9-AS2	0.838968	0.939995
ADAMTSL1	3.72534	4.40318
ADAMTSL2	0.315002	0.273317
ADAMTSL3	0.173825	0.214977
ADAMTSL4	0.651615	5.26475
ADAMTSL5	3.03641	10.4745
ADAP1	0.437922	0.775519
ADAP2	1.12583	0.811587
ADAR	23.5133	32.4148
ADARB1	1.35873	3.28997
ADARB2	0.10202	0.111488
ADARB2-AS1	0.225986	0
ADAT1	3.27142	3.53845
ADAT2	0.408837	0.263245
ADAT3	0.446208	0.681922
ADC	2.20805	2.0911
ADCK1	1.60909	0.43802
ADCK2	4.04038	10.0732
ADCK3	1.9153	7.81476
ADCK4	2.72787	3.48861
ADCK5	1.25538	2.45319
ADCY1	0.0813365	0.132452
ADCY10	0.195609	0.439555
ADCY10P1	1.43565	1.07743
ADCY2	0.146337	0.243609
ADCY3	4.89938	5.19411
ADCY4	0.139319	0.304622
ADCY5	0.0966196	0.275115
ADCY6	3.43631	5.54326
ADCY7	3.65764	2.39188
ADCY8	0.0947965	0.203738
ADCY9	2.49241	9.76427
ADCYAP1	0.119196	0.187502
ADCYAP1R1	0.0714904	0.102434
ADD1	22.1615	33.8756
ADD2	0.248364	0.256795
ADD3	6.74591	20.8394
ADGB	0.14201	0.231795
ADH1A	0.100468	0.0950946
ADH1B	0.0874235	0.0781392
ADH1C	2.12129	0.354039
ADH4	0.0741665	0.183651
ADH5	13.6934	19.3292
ADH6	0.104258	0.125394
ADH7	0.0597889	0.230821
ADHFE1	0.262997	0.918745
ADI1	65.595	82.5528
ADIG	0	0.342785
ADIPOQ	0.0946188	0.197549
ADIPOQ-AS1	2.35333e-13	0.0651636
ADIPOR1	58.5906	63.6741
ADIPOR2	26.77	18.582
ADK	24.5477	16.7604
ADM	24.6559	56.448
ADM2	1.15513	0.145125
ADM5	0.616285	0.18853
ADNP	12.2409	13.0636
ADNP2	6.0245	7.78268
ADO	7.5993	5.25677
ADORA1	0.0646084	0.170844
ADORA2A	0.937817	1.99761
ADORA2A-AS1	0.441487	0.269297
ADORA2B	20.601	29.6376
ADORA3	0.175152	0.37114
ADPGK	9.97448	14.7612
ADPGK-AS1	0.0536981	0.0984831
ADPRH	0.454113	0.161444
ADPRHL1	3.94064	6.73568
ADPRHL2	11.2821	13.8267
ADPRM	6.44527	3.69543
ADRA1A	0.111288	0.236816
ADRA1B	1.39135	0.427569
ADRA1D	0.031471	0.0808548
ADRA2A	0.0504654	0.0812052
ADRA2B	0.027672	0.0445308
ADRA2C	0.0756249	0.0205918
ADRB1	0.102816	0.0857533
ADRB2	6.94399	18.0077
ADRB3	0	0.0721616
ADRBK1	4.81128	6.48608
ADRBK2	0.878972	1.07914
ADRM1	45.1503	35.6982
ADSL	13.5392	11.0962
ADSS	13.3316	9.78702
ADSSL1	0.454707	0.702997
ADTRP	0.732277	0.500261
AEBP1	0.107739	0.149636
AEBP2	2.42038	2.09205
AEN	7.20681	1.67628
AES	21.2688	34.3542
AFAP1	16.3422	19.2482
AFAP1-AS1	2.30477	2.81619
AFAP1L1	1.19526	2.4055
AFAP1L2	8.91293	19.9957
AFF1	17.225	20.407
AFF2	0.0693047	0.212454
AFF3	0.26927	0.462321
AFF4	34.138	20.1542
AFG3L1P	2.4281	2.06655
AFG3L2	21.457	19.0468
AFM	0.528674	0.732128
AFMID	1.01714	9.83656
AFP	0.122318	0.304363
AFTPH	20.3831	10.5266
AGA	16.2171	13.5494
AGAP1	1.9554	2.99263
AGAP11	0.238753	0.250436
AGAP2	0.19041	0.284983
AGAP3	10.6362	12.7238
AGAP4	0.532151	1.4762
AGAP5	0.892701	0.172095
AGAP6	3.4574	0.804537
AGAP7	0.106847	0.0344582
AGAP8	0.492938	0.0620585
AGAP9	5.44334	2.82954
AGBL1	0.400013	0.410675
AGBL2	0.297834	0.82445
AGBL3	0.129305	0.289434
AGBL4	0.196272	0.142615
AGBL5	3.56786	7.45036
AGER	0.92614	1.00549
AGFG1	12.1676	7.63795
AGFG2	2.1366	6.91828
AGGF1	6.68398	6.67085
AGK	7.62039	6.73146
AGL	4.63993	4.05794
AGMAT	0.775662	0.340901
AGMO	0.154088	0.15146
AGPAT1	30.3239	51.1411
AGPAT2	6.63021	15.2943
AGPAT3	10.4598	10.9804
AGPAT4	0.607507	1.59668
AGPAT4-IT1	0.0445325	0.381253
AGPAT5	3.30173	3.16335
AGPAT6	6.86151	8.71894
AGPAT9	23.2895	9.63472
AGPHD1	2.25096	0.963523
AGPS	7.19827	6.02218
AGR2	96.0899	2.24463
AGR3	0.142567	0.208771
AGRN	8.08288	13.5097
AGRP	0.0949801	0.287282
AGSK1	1.17942	0.569469
AGT	0.136604	0.0971921
AGTPBP1	12.7198	21.9303
AGTR1	0.070621	0.128666
AGTR2	0.0905166	0.092854
AGTRAP	3.37509	3.6811
AGXT	1.21582e-37	0.209556
AGXT2	0.122761	0.160035
AGXT2L1	0.162058	0.209927
AGXT2L2	2.3998	1.97993
AHCTF1	13.7951	13.2408
AHCY	20.9244	37.0362
AHCYL1	36.109	34.0468
AHCYL2	5.55371	4.14493
AHDC1	1.45442	3.74066
AHI1	4.06546	5.48099
AHNAK	40.1279	101.939
AHNAK2	7.21686	20.4347
AHR	39.0869	31.0336
AHRR	0.341995	0.863365
AHSA1	32.5374	30.0094
AHSA2	1.89489	2.65962
AHSG	0.284138	0.382174
AHSP	0.145014	0.0950072
AICDA	0.0672545	0.217241
AIDA	28.2031	23.196
AIF1	0.226365	1.0497
AIF1L	0.814676	2.36953
AIFM1	14.4904	16.0005
AIFM2	8.6916	4.37206
AIFM3	0.189595	0.22768
AIG1	3.62852	10.8087
AIM1	3.02764	3.79181
AIM1L	0.144648	0.420264
AIM2	1.22838	3.22671
AIMP1	7.15361	4.18909
AIMP2	11.4703	6.19153
AIP	7.54257	16.5793
AIPL1	0.113479	0.24623
AIRE	0.0645249	0.173598
AJAP1	0.289882	0.262392
AJUBA	27.0733	33.9919
AK1	6.7578	8.02686
AK2	22.4691	18.526
AK3	6.55112	5.08399
AK4	10.5763	19.8497
AK5	0.25753	0.517929
AK7	0.419857	0.224605
AK8	0.167825	0.278244
AKAP1	3.82662	6.11667
AKAP10	13.6052	8.2301
AKAP11	6.48415	6.07497
AKAP12	0.282964	1.11712
AKAP13	5.14143	8.14214
AKAP14	0.156451	0.463775
AKAP17A	2.66272	2.04604
AKAP2	93.3002	40.1097
AKAP3	0.461041	0.127881
AKAP4	0.0302606	0.172482
AKAP5	0.100791	0.817736
AKAP6	0.418605	1.03548
AKAP7	0.911216	1.88474
AKAP8	3.66887	3.92226
AKAP8L	12.6605	12.3622
AKAP9	5.15145	5.74477
AKD1	3.12374	2.03743
AKIP1	10.2492	7.00129
AKIRIN1	40.5298	23.1016
AKIRIN2	12.4996	6.7201
AKNA	1.88409	2.00629
AKNAD1	0.134877	0.396531
AKR1A1	13.7011	10.9609
AKR1B1	371.303	539.684
AKR1B10	1.16832	0.168236
AKR1B15	0.152154	0.199482
AKR1C1	35.639	11.3467
AKR1C2	3.47369	1.44871
AKR1C3	146.396	74.779
AKR1C4	0.597467	0.194717
AKR1C6P	0.16013	0.400788
AKR1CL1	0.293805	0.186655
AKR1D1	0.0705906	0.118267
AKR1E2	0.669921	0.249822
AKR7A2	6.58058	11.8128
AKR7A2P1	0.197131	1.0008
AKR7A3	0.000273357	0.47511
AKR7L	0.139247	0.125983
AKT1	19.4728	24.3792
AKT1S1	27.1444	14.5947
AKT2	6.09327	9.4799
AKT3	12.478	10.6755
AKTIP	8.16903	6.66986
ALAD	3.57876	10.6602
ALAS1	21.753	30.4195
ALAS2	0.367994	0.178912
ALB	0.0422874	0.38054
ALCAM	53.2577	51.0523
ALDH16A1	3.65163	4.26229
ALDH18A1	13.5315	15.3973
ALDH1A1	0.0986161	0.435197
ALDH1A2	0.122722	0.272501
ALDH1A3	0.561633	15.9866
ALDH1B1	4.47705	6.73206
ALDH1L1	0.056129	0.248602
ALDH1L1-AS2	0.0309578	0
ALDH1L2	0.14805	0.131286
ALDH2	24.6596	14.4595
ALDH3A1	0.0419156	2.03606
ALDH3A2	15.4043	20.7589
ALDH3B1	2.62494	10.5887
ALDH3B2	0.0378145	0.057263
ALDH4A1	1.43024	1.96867
ALDH5A1	0.732312	1.25269
ALDH6A1	7.16642	6.06971
ALDH7A1	5.05104	6.3786
ALDH8A1	0.198929	0.396233
ALDH9A1	29.9313	15.6444
ALDOA	266.438	628.078
ALDOB	0.030128	0.0955632
ALDOC	1.20441	7.92367
ALG1	3.20603	6.33389
ALG10	0.555046	0.239027
ALG10B	0.414566	0.452355
ALG11	4.36675	1.92212
ALG12	4.1562	5.47141
ALG13	6.30082	4.78012
ALG14	7.62878	4.89484
ALG1L	0.127259	0.186106
ALG1L2	0	0.236833
ALG1L9P	0	0.0410162
ALG2	38.2499	13.8785
ALG3	7.97979	10.8475
ALG5	25.7433	9.08056
ALG6	3.03465	3.29443
ALG8	17.3978	18.4617
ALG9	5.68001	4.78905
ALK	0.157463	0.415276
ALKBH1	6.38988	4.30986
ALKBH2	0.178349	4.31534
ALKBH3	12.8635	9.55387
ALKBH4	1.34382	1.8232
ALKBH5	26.1865	39.1314
ALKBH6	3.79156	3.46849
ALKBH7	2.26693	3.30579
ALKBH8	2.55363	1.74588
ALLC	0.153785	0.546706
ALMS1	2.15656	3.27088
ALMS1P	0.0749734	0.168825
ALOX12	0.0444005	0.615873
ALOX12B	0.772045	0.621483
ALOX12P2	0.0300665	0.130559
ALOX15	0.0618089	0.304434
ALOX15B	0.203999	0.409257
ALOX15P1	0.513861	0.071929
ALOX5	1.1019	1.91458
ALOX5AP	0.0840925	0.0967873
ALOXE3	0.229122	0.630051
ALPI	0.125074	0.0989994
ALPK1	0.717572	0.692909
ALPK2	0.120322	0.157005
ALPK3	0.105741	0.11468
ALPL	0.0945292	0.368638
ALPP	0.442372	19.5994
ALPPL2	0.0386105	0.467999
ALS2	10.0367	10.1007
ALS2CL	2.44899	10.6513
ALS2CR11	1.71307	2.39966
ALS2CR12	0.204844	0.291148
ALS2CR8	0.623212	0.524214
ALX1	0	0.0729709
ALX3	0.591729	0.28734
ALX4	0.0289868	0.0731538
ALYREF	13.6538	16.6655
AMACR	1.43278	8.57901
AMBN	0.0949535	0.309029
AMBP	0.198975	0.161008
AMBRA1	6.0615	6.45938
AMD1	26.1497	20.2013
AMDHD1	0.340378	1.19826
AMDHD2	1.34096	0.680951
AMELX	0.00491537	0.230718
AMELY	0	0.267989
AMER1	0.245558	0.280726
AMER2	0.0422305	0.0435534
AMER3	0.111675	0.139062
AMFR	21.9514	28.9699
AMH	0.214317	0.101023
AMHR2	0.331928	0.470529
AMICA1	0.0706724	0.220422
AMIGO1	0.791602	1.28841
AMIGO2	29.2975	18.7518
AMIGO3	1.87757	0.724846
AMMECR1	3.21937	1.72496
AMMECR1L	13.5403	4.81381
AMN	0.168959	0.315695
AMN1	4.31285	4.54615
AMOT	0.269045	0.438168
AMOTL1	12.9329	14.5041
AMOTL2	10.4182	21.8483
AMPD1	0.157217	0.344638
AMPD2	9.92244	8.96776
AMPD3	10.8977	7.70239
AMPH	0.26811	0.272987
AMT	1.34838	2.72968
AMTN	0.187629	0.427307
AMY1A	0.128431	0.270384
AMY1B	5.70734e-11	0.000744346
AMY1C	3.1482e-11	0.000415096
AMY2A	0.275018	0.15072
AMY2B	9.32783e-12	0.259691
AMZ1	0.185055	0.366996
AMZ2	30.5952	46.3631
AMZ2P1	1.00147	1.37518
ANAPC1	7.76428	5.82862
ANAPC10	5.98251	5.90954
ANAPC11	15.4391	26.462
ANAPC13	15.2853	10.4969
ANAPC15	3.19753	9.54418
ANAPC16	12.9212	22.7988
ANAPC1P1	1.20409	0.774566
ANAPC2	4.78623	8.23495
ANAPC4	4.9045	6.03897
ANAPC5	25.6867	34.8221
ANAPC7	8.52099	7.22606
ANG	2.27905	8.13571
ANGEL1	1.99711	1.06264
ANGEL2	3.65657	1.81051
ANGPT1	0.620442	0.510628
ANGPT2	0.186141	0.290159
ANGPT4	0.0752862	0.090499
ANGPTL1	0.0211354	0.139136
ANGPTL2	2.67396	13.1556
ANGPTL3	0.265864	0.325975
ANGPTL4	4.59817	18.0597
ANGPTL5	0.43806	0.20075
ANGPTL6	0.102122	0.19479
ANGPTL7	0.231929	0.115278
ANHX	2.59086e-37	0.152015
ANK1	0.63858	2.83863
ANK2	2.87831	0.873057
ANK3	0.435955	0.40947
ANKAR	0.957304	0.674891
ANKDD1A	0.108717	0.551274
ANKFN1	0.783217	0.137675
ANKFY1	5.5259	8.83262
ANKH	3.69194	2.82619
ANKHD1	12.2962	9.1268
ANKHD1-EIF4EBP3	8.24026	9.43644
ANKIB1	15.998	12.9756
ANKK1	0.0340837	0.149641
ANKLE1	0.765287	0.374899
ANKLE2	14.4822	15.2531
ANKMY1	1.24063	1.30234
ANKMY2	7.10025	9.83595
ANKRA2	6.23685	4.59729
ANKRD1	60.3855	171.725
ANKRD10	9.03824	3.2707
ANKRD11	14.9471	11.4174
ANKRD12	5.73485	4.35173
ANKRD13A	12.606	17.0301
ANKRD13B	0.978349	1.01506
ANKRD13C	10.9124	10.8607
ANKRD13D	3.93558	3.76663
ANKRD16	1.11273	1.98541
ANKRD17	20.1234	15.8327
ANKRD18A	0.688501	1.32004
ANKRD18B	0.0677847	0.116029
ANKRD18DP	0.159346	0.20477
ANKRD19P	0.602857	1.24802
ANKRD2	0.0523155	0.214347
ANKRD20A1	0.0653821	1.70965e-12
ANKRD20A11P	1.38204e-39	0.271083
ANKRD20A12P	0.173496	0.164839
ANKRD20A19P	0.0282241	0
ANKRD20A2	0.26504	0.0849268
ANKRD20A3	0.164212	0.000704497
ANKRD20A4	2.64858e-05	0.509197
ANKRD20A5P	0.916484	0.759187
ANKRD20A8P	0.0705135	0.167329
ANKRD20A9P	0.295384	0.384178
ANKRD22	0.0820789	0.198135
ANKRD23	0.617478	0.716258
ANKRD24	0.266936	0.128167
ANKRD26	3.50512	2.99102
ANKRD26P1	0.215152	0.254876
ANKRD26P3	0.113293	0.349968
ANKRD27	5.68592	9.40785
ANKRD28	16.8921	11.6183
ANKRD29	3.69919	3.11365
ANKRD30A	0.150382	0.273762
ANKRD30B	0.213581	0.381411
ANKRD30BL	57.3486	72.3968
ANKRD30BP2	0.554092	0.129411
ANKRD31	0.17123	0.218878
ANKRD32	2.14131	2.85196
ANKRD33	0.0416174	0.165747
ANKRD33B	3.03708	7.2775
ANKRD34A	0.343566	0.699511
ANKRD34B	0.200814	0.284403
ANKRD34C	0.118577	0.12039
ANKRD35	0.0537594	0.157544
ANKRD36	1.3697	2.94183
ANKRD36B	1.18381	1.43532
ANKRD36BP1	7.10122	7.41403
ANKRD36BP2	0.132812	0.164037
ANKRD37	4.73093	16.3506
ANKRD39	3.41093	3.87919
ANKRD40	17.419	14.8856
ANKRD42	4.42739	1.19306
ANKRD44	1.59748	2.5707
ANKRD45	0.123297	0.219543
ANKRD46	5.4466	3.19491
ANKRD49	11.7799	9.34041
ANKRD5	2.61098	2.24464
ANKRD50	9.47176	4.82515
ANKRD52	4.48788	6.64669
ANKRD53	0.394012	0.390314
ANKRD54	2.10995	3.28612
ANKRD55	0.172099	0.710759
ANKRD6	0.98066	0.491846
ANKRD61	0.101075	0.0279394
ANKRD62P1-PARP4P3	0.292264	0.310266
ANKRD63	0.130245	0.0370767
ANKRD65	0.179853	0.634121
ANKRD66	0.610901	0.121847
ANKRD7	0.162458	0.12586
ANKRD9	1.44873	3.61279
ANKS1A	4.89369	5.8298
ANKS1B	0.296826	0.706011
ANKS3	0.943191	1.3515
ANKS4B	0.0837403	0.0518551
ANKS6	2.31507	2.44071
ANKUB1	0.0344771	0.192961
ANKZF1	2.27893	4.98017
ANLN	9.10632	56.2992
ANO1	0.365682	0.270606
ANO10	15.2138	13.2262
ANO2	0.129901	0.994972
ANO3	0.142702	0.235675
ANO4	0.190894	0.310564
ANO5	0.205978	0.290725
ANO6	22.2399	25.1007
ANO7	0.309922	0.697383
ANO8	0.611889	1.67535
ANO9	0.176958	0.532566
ANP32A	8.71279	12.2512
ANP32A-IT1	0.0842268	0.125737
ANP32AP1	1.25389	0.624259
ANP32B	19.199	23.7471
ANP32C	0.516657	1.74699
ANP32D	0	0
ANP32E	8.15825	16.3507
ANPEP	0.11212	0.231076
ANTXR1	11.7529	12.1169
ANTXR2	18.9613	10.7697
ANXA1	315.303	129.6
ANXA10	1.00876	2.59106
ANXA11	16.3812	30.5638
ANXA13	0.183304	0.39718
ANXA2	426.997	514.945
ANXA2P1	3.07935	4.63064
ANXA2P2	81.7432	118.991
ANXA2P3	1.62708	1.87447
ANXA2R	0.172833	0.225193
ANXA3	40.8372	68.6574
ANXA4	12.0193	12.7329
ANXA5	447.713	367.802
ANXA6	20.6271	29.9222
ANXA7	41.2037	29.3094
ANXA8	0.878684	5.48729
ANXA8L1	2.88386	24.3596
ANXA8L2	1.91874	18.5895
ANXA9	0.222692	2.3087
AOAH	0.224231	0.334
AOC2	3.77806	0.764512
AOC3	0.664137	0.0687176
AOC4	0.319578	0.129409
AOX1	1.37206	9.8772
AOX2P	0.0860498	0.32101
AP1AR	19.5044	6.39126
AP1B1	7.14732	11.0497
AP1B1P1	0.379108	6.61049e-35
AP1G1	14.7514	11.545
AP1G2	10.4332	11.2799
AP1M1	8.7451	15.7472
AP1M2	1.10675	5.08428
AP1S1	34.2481	46.9449
AP1S2	27.0779	13.8764
AP1S3	6.02992	8.03899
AP2A1	18.3038	17.2195
AP2A2	7.42915	10.4162
AP2B1	50.6999	54.5837
AP2M1	61.791	108.009
AP2S1	68.6506	55.0178
AP3B1	21.1579	15.7255
AP3B2	0.282426	0.363423
AP3D1	35.7825	23.4893
AP3M1	8.87652	10.035
AP3M2	7.09266	5.54764
AP3S1	41.1491	43.7842
AP3S2	4.78517	2.11842
AP4B1	3.5404	3.46882
AP4B1-AS1	0.191299	0.176609
AP4E1	3.09437	3.46673
AP4M1	1.84413	6.6473
AP4S1	1.01476	1.98934
AP5B1	7.50082	5.5897
AP5M1	15.6312	12.1887
AP5S1	1.48002	3.51429
AP5Z1	3.77415	2.93088
APAF1	2.20201	4.30918
APBA1	0.213704	0.474796
APBA2	0.718196	1.68819
APBA3	3.85262	3.60188
APBB1	2.68832	4.89142
APBB1IP	1.60062	1.63792
APBB2	13.3098	8.78919
APBB3	1.29726	2.01098
APC	4.36059	4.37079
APC2	0.343088	0.430411
APCDD1	0.124021	0.17563
APCDD1L	3.69923	3.59775
APCDD1L-AS1	0.812241	0.163759
APCS	0.0776559	0.0941306
APEH	6.93166	9.82263
APEX1	23.8872	22.2632
APEX2	8.49465	12.7766
APH1A	15.2873	22.7174
APH1B	2.72175	4.71839
API5	32.9413	24.6487
APIP	8.35711	7.43258
APITD1	7.65736	8.05716
APITD1-CORT	0.181952	0.159043
APLF	2.90019	2.24067
APLN	0.0247791	0.717558
APLNR	0.0708935	0.0872689
APLP1	1.0958	4.28646
APLP2	293.775	320.606
APMAP	25.973	63.6099
APOA1	0.324124	0.270575
APOA1BP	19.8373	34.7267
APOA2	7.52279e-35	0.2527
APOA4	0	0.0624994
APOA5	0.0756487	0.163803
APOB	0.104643	0.282995
APOBEC1	0	0.188121
APOBEC2	0.224337	1.03853
APOBEC3A	8.37646e-26	0.279307
APOBEC3A_B	1.50746e-15	0.0555835
APOBEC3B	1.26963	6.86407
APOBEC3C	4.76386	10.8444
APOBEC3D	1.44111	0.640925
APOBEC3F	0.665527	1.43335
APOBEC3G	0.104591	2.02706
APOBEC3H	0	0.416337
APOBEC4	0.0265718	0.039301
APOBR	0.063141	0.204509
APOC1	1.11174	0.819777
APOC1P1	0.309706	0.474297
APOC2	0.274301	0.115412
APOC3	0.272143	0.0832325
APOC4	0.0881618	0.0778626
APOC4-APOC2	0.030616	9.38729e-08
APOD	0.407079	0.445703
APOE	0.315084	0.0622699
APOF	0.0434852	0.192917
APOH	0.0606433	0.389598
APOL1	3.64049	9.7691
APOL2	3.66609	7.10012
APOL3	0.601982	2.80442
APOL4	0.37065	0.257191
APOL5	0.0507159	0.149524
APOL6	6.54987	4.22542
APOLD1	1.01559	1.15895
APOM	1.07745	0.427424
APOO	11.0496	6.71109
APOOL	5.63211	3.79766
APOPT1	15.5825	13.1142
APP	131.906	163.452
APPBP2	11.7988	8.15481
APPL1	6.76312	7.45533
APPL2	8.76142	12.4383
APRT	10.9282	14.1507
APTX	11.0574	10.6909
AQP1	1.3104	0.962737
AQP10	0.0420438	0.0736775
AQP11	0.135483	0.410298
AQP12A	0.0854186	4.76461e-07
AQP12B	2.19596e-07	0.150691
AQP2	0.0613384	0.0228589
AQP3	1.20386	9.43125
AQP4	0.0636672	0.0514737
AQP4-AS1	0.0680578	0.0876822
AQP5	0.20187	1.26335
AQP6	0.292718	0.298407
AQP7	0.299743	0.175358
AQP7P1	0.0275345	0.142328
AQP7P3	0.26927	0.548782
AQP8	0.306893	0.168133
AQP9	0.0916019	0.095973
AQPEP	0.117342	0.183589
AQR	11.1791	7.62029
AR	0.0919627	0.169664
ARAF	11.5602	20.7175
ARAP1	6.23919	6.3516
ARAP2	3.52949	1.19586
ARAP3	1.44492	2.55275
ARC	2.12979	2.3754
ARCN1	93.5754	70.0966
AREG	78.1608	80.3645
ARF1	153.384	151.298
ARF3	35.4289	41.4568
ARF4	297.429	143.58
ARF5	29.6302	35.3791
ARF6	45.7383	37.4952
ARFGAP1	10.6613	10.4967
ARFGAP2	4.85797	5.69264
ARFGAP3	15.7408	17.6242
ARFGEF1	10.1876	7.13585
ARFGEF2	25.9683	17.5232
ARFIP1	11.3084	12.3241
ARFIP2	15.5916	11.9695
ARFRP1	2.59825	4.69599
ARG1	0.137348	0.0954302
ARG2	9.60564	5.83789
ARGFX	1.00464	0.693711
ARGFXP2	0.0829227	0.0392365
ARGLU1	9.5562	13.6639
ARHGAP1	10.0131	12.0089
ARHGAP10	5.69423	4.80491
ARHGAP11A	3.96918	9.6087
ARHGAP11B	0.698343	1.77992
ARHGAP12	20.3526	10.9163
ARHGAP15	0.0469802	0.426703
ARHGAP17	7.55366	13.343
ARHGAP18	5.677	7.39171
ARHGAP19	1.18998	2.20992
ARHGAP19-SLIT1	0.767084	0.759742
ARHGAP20	0.664412	1.8188
ARHGAP21	19.7802	14.9872
ARHGAP22	2.16267	3.01592
ARHGAP23	5.34111	10.008
ARHGAP24	0.95744	2.71175
ARHGAP25	0.114527	0.533947
ARHGAP26	2.94435	2.81016
ARHGAP26-AS1	0	0.0406938
ARHGAP27	4.37623	3.28657
ARHGAP28	0.845299	0.826577
ARHGAP29	28.4386	41.2157
ARHGAP30	0.214008	0.542717
ARHGAP31	2.92054	3.46523
ARHGAP32	12.3112	6.28989
ARHGAP33	0.130567	0.337838
ARHGAP35	15.8951	34.0916
ARHGAP36	0.0487971	0.264013
ARHGAP39	2.09005	1.84662
ARHGAP4	0.42199	0.233986
ARHGAP40	0.653498	1.45108
ARHGAP42	11.9246	8.17462
ARHGAP44	0.0619934	0.282796
ARHGAP5	30.9544	20.2263
ARHGAP5-AS1	4.46218	6.48821
ARHGAP6	0.187819	0.207782
ARHGAP8	1.59835	1.15501
ARHGAP9	3.65613e-26	0.356774
ARHGDIA	66.4043	52.3776
ARHGDIB	4.38428	17.8419
ARHGDIG	3.98508e-13	8.60012e-28
ARHGEF1	7.25682	9.10241
ARHGEF10	4.58309	8.18976
ARHGEF10L	1.68195	1.50922
ARHGEF11	7.2258	10.0431
ARHGEF12	46.6393	44.7138
ARHGEF15	0.0713654	0.129085
ARHGEF16	0.128648	1.04091
ARHGEF17	2.50769	6.16969
ARHGEF18	14.906	15.1309
ARHGEF19	0.73404	1.55455
ARHGEF2	43.7873	10.4888
ARHGEF25	0.465399	1.72837
ARHGEF26	2.11901	4.71433
ARHGEF26-AS1	0.228368	0.650122
ARHGEF28	19.8205	19.9874
ARHGEF3	8.96281	9.31246
ARHGEF33	0.18733	0.222836
ARHGEF35	4.28176	5.17295
ARHGEF37	0.161017	1.01432
ARHGEF38	0.167089	0.182181
ARHGEF39	1.32424	2.61598
ARHGEF4	0.729062	2.83985
ARHGEF40	2.01819	3.73925
ARHGEF5	6.85461	7.36048
ARHGEF6	0.268241	0.438295
ARHGEF7	9.31473	9.67702
ARHGEF9	0.963902	1.20299
ARID1A	4.64731	8.08403
ARID1B	1.84107	2.8775
ARID2	4.3277	4.35961
ARID3A	2.27819	1.96214
ARID3B	1.59688	1.91861
ARID3C	0	0.0805067
ARID4A	5.88076	6.20979
ARID4B	3.74942	6.32572
ARID5A	2.02776	2.48074
ARID5B	3.5503	6.58815
ARIH1	15.3877	10.9467
ARIH2	24.1911	16.8199
ARIH2OS	0.193393	0.672033
ARL1	28.6139	17.4176
ARL10	0.0604742	0.768288
ARL11	0.153641	0.288929
ARL13A	0.12921	0.551757
ARL13B	7.21866	3.65336
ARL14	0.168823	0.462456
ARL14EP	7.93031	8.93278
ARL14EPL	0.787937	2.49424
ARL15	3.17058	2.81337
ARL16	7.74853	15.3042
ARL17A	0.976211	2.59286
ARL17B	2.95033	3.24327
ARL2	29.8038	27.3562
ARL2-SNX15	2.37678	2.94879
ARL2BP	21.8355	30.2477
ARL3	6.46093	9.27357
ARL4A	10.9782	7.56816
ARL4C	9.31803	31.8092
ARL4D	5.36087	5.65646
ARL5A	9.87371	10.0525
ARL5B	18.176	10.8416
ARL5C	0	0.156058
ARL6	6.70523	3.25475
ARL6IP1	56.9296	66.1562
ARL6IP4	20.3496	17.5554
ARL6IP5	35.6152	46.2407
ARL6IP6	11.952	14.5531
ARL8A	15.6696	14.9017
ARL8B	52.817	29.1786
ARL9	0	0.224647
ARMC1	8.66463	6.98682
ARMC10	12.2841	10.7808
ARMC12	0.487417	0.74542
ARMC2	0.384263	1.14939
ARMC3	0.225328	0.491556
ARMC4	0.662887	0.378636
ARMC5	0.830856	1.48454
ARMC6	3.18435	4.67182
ARMC7	3.27741	2.19816
ARMC8	6.07169	4.82229
ARMC9	7.71345	7.09511
ARMCX1	13.015	7.64286
ARMCX2	7.81725	3.89361
ARMCX3	18.8718	10.6758
ARMCX4	0.399484	0.463829
ARMCX5	7.97279	4.17923
ARMCX5-GPRASP2	1.52163	0.867973
ARMCX6	20.9229	9.02476
ARMS2	0.456932	0.253874
ARNT	6.12566	8.54496
ARNT2	1.30687	5.6443
ARNTL	8.08307	3.16213
ARNTL2	6.41318	5.81786
ARPC1A	65.1141	57.025
ARPC1B	49.8254	30.1811
ARPC2	87.0187	79.5191
ARPC3	95.4792	108.5
ARPC4	57.4579	54.826
ARPC4-TTLL3	0.260063	0.267323
ARPC5	92.1866	85.8212
ARPC5L	70.9302	38.8526
ARPP19	26.2992	26.2196
ARPP21	0.33592	0.337109
ARR3	0.123365	0.357058
ARRB1	7.95849	6.17083
ARRB2	3.16496	17.5014
ARRDC1	12.8424	25.0928
ARRDC2	5.33725	6.26385
ARRDC3	13.2919	26.5634
ARRDC3-AS1	0.392825	1.24199
ARRDC4	4.54957	6.26883
ARRDC5	0.106629	0
ARSA	0.71344	2.28697
ARSB	3.14229	2.02
ARSD	1.04431	2.91191
ARSE	0.327579	1.99158
ARSF	0.251932	0.367079
ARSG	0.0567957	0.155197
ARSH	0.144109	0.313305
ARSI	0.572057	0.897791
ARSJ	4.14071	2.4009
ARSK	4.82236	2.44328
ART1	0	3.09657e-05
ART3	0.142491	0.344805
ART4	0.0644085	0.181694
ART5	0.0587376	0.0369724
ARTN	0.355467	1.97977
ARV1	8.9684	6.9147
ARVCF	0.43782	0.488036
ARX	0.159784	0.0665471
AS3MT	0.16615	0.318199
ASAH1	15.4489	12.1867
ASAH2	0.989642	0.421839
ASAH2B	5.9464	3.90673
ASAP1	12.0168	13.6853
ASAP1-IT1	0	0.0763844
ASAP2	16.9683	20.363
ASAP3	2.91076	2.55831
ASB1	4.51489	3.66036
ASB10	0.0452874	0.163041
ASB11	0.286474	0.468485
ASB12	0.0560123	0.0365948
ASB13	3.64177	2.28081
ASB14	0.212163	0.285595
ASB15	0.0567517	0.275816
ASB16	0.274254	0.601005
ASB16-AS1	0.369785	1.54668
ASB17	0.286526	0.244207
ASB18	0.0518046	0.166779
ASB2	0.173752	1.11227
ASB3	3.44924	1.43519
ASB4	0.11209	0.175261
ASB5	0.123849	0.183462
ASB6	7.72217	6.35401
ASB7	5.07884	4.22946
ASB8	5.44142	7.9994
ASB9	0.180306	1.24186
ASB9P1	1.04545	0.153596
ASCC1	7.39203	8.90528
ASCC2	5.18574	7.83462
ASCC3	6.39974	5.41174
ASCL1	0.0986888	0.121402
ASCL2	0	0.0726387
ASCL3	0	0.134129
ASCL4	0.0709467	0.0957844
ASCL5	0	0
ASF1A	6.48024	3.22162
ASF1B	2.4979	17.882
ASGR1	0.454175	0.546647
ASGR2	0.162485	0.439049
ASH1L	7.51199	6.08944
ASH1L-AS1	0.395292	0.993236
ASH2L	4.46913	5.22495
ASIC1	0.54538	1.47743
ASIC2	0.0751178	0.190771
ASIC3	2.51848	0.724676
ASIC4	0.087788	0.169677
ASIC5	0.0545588	0.103486
ASIP	0	0
ASL	2.93831	3.62338
ASMT	0.10305	0.67874
ASMTL	5.77259	10.1361
ASMTL-AS1	0.834424	1.65723
ASNA1	29.204	20.9813
ASNS	141.562	16.0088
ASNSD1	23.5675	14.432
ASPA	0.10698	0.175379
ASPDH	0.588855	0.0992117
ASPG	0.0386111	0.271688
ASPH	41.9525	37.0236
ASPHD1	1.18365	1.87303
ASPHD2	1.39041	0.995378
ASPM	2.51413	8.40976
ASPN	0.176657	0.227354
ASPRV1	0.066313	0.0486953
ASPSCR1	1.43259	2.00268
ASRGL1	0.395989	0.143663
ASS1	12.0852	11.217
ASTE1	1.19588	1.48941
ASTL	0.16741	0.321766
ASTN1	0.182082	0.138686
ASTN2	2.94125	3.35519
ASUN	8.05934	8.50484
ASXL1	18.154	28.2772
ASXL2	9.12978	8.85606
ASXL3	0.0772055	0.1213
ASZ1	0.251598	0.259049
ATAD1	24.3889	13.1333
ATAD2	3.82378	20.9272
ATAD2B	2.105	0.60411
ATAD3A	4.05959	3.38924
ATAD3B	3.75793	3.92196
ATAD3C	1.592	0.530114
ATAD5	1.20952	3.59313
ATAT1	3.38439	3.22507
ATCAY	0.108104	0.315829
ATE1	7.84501	6.33456
ATF1	11.6919	9.19596
ATF2	27.8526	14.1822
ATF3	63.6415	32.8286
ATF4	276.87	75.0019
ATF5	3.17095	4.0819
ATF6	20.8945	12.7582
ATF6B	13.3954	25.9685
ATF7	3.28761	11.7626
ATF7IP	10.4095	8.11268
ATF7IP2	0.13166	0.233003
ATG10	0.847147	2.01923
ATG12	19.2186	8.64687
ATG13	17.5356	13.6446
ATG14	4.93964	6.56213
ATG16L1	3.06204	3.50039
ATG16L2	0.82729	1.20314
ATG2A	7.23812	8.14343
ATG2B	5.75967	3.11633
ATG3	23.6517	16.3804
ATG4A	9.11676	5.79497
ATG4B	4.24901	4.76571
ATG4C	2.89077	3.61747
ATG4D	6.44393	4.22885
ATG5	11.3521	9.27078
ATG7	5.96155	3.91878
ATG9A	10.3005	16.7786
ATG9B	0.0895634	0.205054
ATHL1	0.624404	1.00369
ATIC	14.1415	10.6745
ATL1	2.7367	5.50114
ATL2	20.3839	14.1535
ATL3	41.5451	42.691
ATM	4.35493	4.68857
ATMIN	15.1791	11.3967
ATN1	7.07423	7.13863
ATOH1	0	0.039863
ATOH7	0.0971775	0.195959
ATOH8	0.220076	0.140037
ATOX1	21.3245	34.7193
ATP10A	1.06229	2.08047
ATP10B	0.118957	0.161849
ATP10D	14.1827	5.30841
ATP11A	3.76395	8.50197
ATP11B	15.9526	11.8453
ATP11C	4.16751	4.74778
ATP12A	0.218923	0.152566
ATP13A1	7.66062	8.60994
ATP13A2	10.0934	11.5318
ATP13A3	42.9669	33.8953
ATP13A4	0.0922313	0.256403
ATP13A5	0.160778	0.303283
ATP1A1	114.147	115.573
ATP1A1OS	9.4107	13.8018
ATP1A2	0.0770267	0.708503
ATP1A3	0.27515	0.989603
ATP1A4	0.115133	0.224622
ATP1B1	94.2731	216.47
ATP1B2	0.0246437	0.356472
ATP1B3	51.4943	49.7616
ATP1B4	0.0951962	0.234169
ATP2A1	0.365008	0.296661
ATP2A2	68.9461	46.6522
ATP2A3	0.277104	0.285812
ATP2B1	67.9351	24.4436
ATP2B2	0.12705	0.179042
ATP2B3	0.093288	0.134502
ATP2B4	9.58932	16.7711
ATP2C1	21.0893	19.6822
ATP2C2	0.108132	0.355378
ATP4A	0.112018	0.251551
ATP4B	0.0760148	0.200343
ATP5A1	86.7647	100.952
ATP5B	109.553	160.367
ATP5C1	99.6887	114.183
ATP5D	6.33218	7.70708
ATP5E	198.938	137.259
ATP5EP2	14.517	14.3432
ATP5F1	33.5817	36.8073
ATP5G1	17.6406	17.1386
ATP5G2	17.7026	23.277
ATP5G3	28.4881	29.7194
ATP5H	81.6726	83.0788
ATP5I	33.5906	68.0788
ATP5J	46.7543	58.9233
ATP5J2	80.4055	90.4866
ATP5J2-PTCD1	1.30047	1.25173
ATP5L	31.7936	40.3541
ATP5L2	1.55219	2.1498
ATP5O	44.8553	68.6177
ATP5S	4.66184	3.02413
ATP5SL	11.1908	14.0747
ATP6AP1	30.7593	40.4275
ATP6AP1L	0.763299	1.27818
ATP6AP2	57.8752	60.4192
ATP6V0A1	23.9559	15.836
ATP6V0A2	6.62685	3.47777
ATP6V0A4	4.61366	10.7774
ATP6V0B	40.5682	38.7489
ATP6V0C	24.7154	30.3685
ATP6V0CP3	0	0.0691999
ATP6V0D1	34.0339	21.1003
ATP6V0D2	7.08883	0.955988
ATP6V0E1	175.987	148.852
ATP6V0E2	2.58123	9.29253
ATP6V0E2-AS1	1.24147	1.52893
ATP6V1A	21.3909	18.8431
ATP6V1B1	0.117571	0.405361
ATP6V1B2	19.3045	12.9192
ATP6V1C1	23.2088	13.2904
ATP6V1C2	1.71293	1.04977
ATP6V1D	42.2043	24.0949
ATP6V1E1	66.6898	55.292
ATP6V1E2	1.62442	0.566256
ATP6V1F	58.6567	72.4566
ATP6V1G1	55.4012	36.5481
ATP6V1G2	0.943726	0.892678
ATP6V1G2-DDX39B	2.07453	1.14906
ATP6V1G3	0.122153	0.199269
ATP6V1H	22.3891	16.7673
ATP7A	6.56241	6.23545
ATP7B	0.964723	1.3736
ATP8A1	1.14822	0.701826
ATP8A2	0.119718	0.589242
ATP8B1	2.72482	5.2163
ATP8B2	3.94041	2.3525
ATP8B3	0.545577	2.00063
ATP8B4	0.172479	0.194193
ATP8B5P	2.99625	1.15162
ATP9A	6.95649	2.46433
ATP9B	2.35952	2.19869
ATPAF1	15.9465	14.172
ATPAF2	3.19377	2.62295
ATPBD4	1.33547	0.20162
ATPBD4-AS1	0.0537309	0.0882988
ATPIF1	51.0403	66.5994
ATR	3.46383	2.83558
ATRAID	27.2222	36.2855
ATRIP	1.70469	4.7095
ATRN	11.0245	14.5587
ATRNL1	0.633891	1.37697
ATRX	3.63623	4.3972
ATXN1	7.80942	5.49266
ATXN10	16.6597	19.8858
ATXN1L	5.70974	4.85158
ATXN2	6.33088	7.38498
ATXN2L	16.5712	12.8711
ATXN3	3.03722	3.35089
ATXN3L	0.167659	0.212869
ATXN7	6.14242	6.64275
ATXN7L1	1.39193	2.90321
ATXN7L2	0.368954	0.549348
ATXN7L3	15.8211	19.0682
ATXN7L3B	8.99806	13.3946
ATXN8OS	0.0797422	0.368609
AUH	4.30422	2.52156
AUNIP	0.786798	1.6511
AUP1	45.4766	31.7246
AURKA	13.5956	25.9029
AURKAIP1	14.3023	23.3727
AURKAPS1	0.903696	2.52719
AURKB	4.24383	14.2847
AURKC	0.195631	0.399339
AUTS2	0.117459	0.146681
AVEN	7.13331	5.74688
AVIL	0.585801	0.742541
AVL9	19.2982	10.6474
AVP	0	0.209161
AVPI1	16.8278	28.9987
AVPR1A	0.0307325	0.120394
AVPR1B	0.0450489	0.17798
AVPR2	0.111879	0.082141
AWAT1	0.110366	2.1897e-30
AWAT2	0.106279	0.20205
AXDND1	0.471742	0.242717
AXIN1	7.10508	5.48755
AXIN2	1.93656	1.50546
AXL	74.7162	131.637
AZGP1	0.057373	0.0816297
AZGP1P1	0	0.113479
AZI1	2.38699	6.74942
AZI2	27.6171	12.0662
AZIN1	34.225	24.997
AZU1	0.824518	0.384617
B2M	658.603	692.652
B3GALNT1	4.08747	3.30057
B3GALNT2	8.86397	7.48259
B3GALT1	0.0339338	0.209562
B3GALT2	0.193127	0.138384
B3GALT4	1.51129e-28	1.3825
B3GALT5	0.886808	0.415715
B3GALT6	2.07598	4.81728
B3GALTL	2.1855	2.44335
B3GAT1	0.0824913	0.133023
B3GAT2	0.226069	0.18819
B3GAT3	4.6948	4.66328
B3GNT1	4.34252	7.37315
B3GNT2	11.7431	6.65275
B3GNT3	2.10217	1.5419
B3GNT4	0.0489282	1.56207
B3GNT5	11.9536	6.57803
B3GNT6	0.0367995	0.198003
B3GNT7	0.349809	0.254617
B3GNT8	0.590131	1.24426
B3GNT9	1.6035	2.74729
B3GNTL1	0.968259	2.47438
B4GALNT1	0.662132	0.78787
B4GALNT2	0.249374	0.605706
B4GALNT3	2.89772	2.17863
B4GALNT4	0.149772	0.686096
B4GALT1	29.3694	28.5177
B4GALT2	7.36521	6.92253
B4GALT3	12.2329	10.3784
B4GALT4	8.68241	5.40691
B4GALT5	18.7063	16.1241
B4GALT6	2.32715	1.1588
B4GALT7	7.20087	5.88994
B9D1	2.50454	2.03629
B9D2	1.14082	1.81602
BAALC	0.0299523	0.0981809
BAAT	0.0781116	0.136758
BABAM1	20.4994	25.1517
BACE1	8.66819	11.9975
BACE1-AS	0.750208	2.00569
BACE2	7.0236	11.7621
BACH1	26.2009	21.038
BACH2	0.565686	0.454412
BAD	21.7985	20.586
BAG1	13.5147	13.1153
BAG2	18.0442	13.0896
BAG3	15.4028	11.9182
BAG4	4.76324	7.87599
BAG5	11.4642	10.9572
BAG6	73.7027	88.4729
BAGE	0	0.131291
BAGE2	0.00462676	0.036263
BAGE3	0.00462676	0.036263
BAGE4	0.169755	0.178136
BAGE5	0.17466	0.0887952
BAHCC1	0.317149	0.779972
BAHD1	2.81123	2.50598
BAI1	0.123182	0.178155
BAI2	0.105234	0.84515
BAI3	0.142809	0.221946
BAIAP2	3.94617	7.70317
BAIAP2-AS1	0.68301	2.08077
BAIAP2L1	12.383	10.4301
BAIAP2L2	0.192807	0.245933
BAIAP3	0.19958	1.00989
BAK1	15.9755	13.1301
BAMBI	9.13207	10.1372
BANF1	27.6004	47.7756
BANF2	0.723281	1.15992
BANK1	0.381001	0.540217
BANP	2.94287	3.71177
BAP1	21.4289	22.2399
BARD1	3.90517	5.63043
BARHL1	0.0382005	0.0649305
BARHL2	0.632247	0.384042
BARX1	0.508292	0.371254
BARX2	0.145561	0.194594
BASP1	22.4695	40.3814
BASP1P1	0.151569	0.501922
BATF	0.987178	1.32726
BATF2	0.102226	0.187895
BATF3	2.0018	2.83795
BAX	15.1537	23.1912
BAZ1A	5.21124	4.06926
BAZ1B	19.7825	24.1814
BAZ2A	9.17754	11.1711
BAZ2B	2.92565	2.34203
BBC3	3.27266	1.35264
BBIP1	6.73115	7.13337
BBOX1	0.198907	0.275153
BBS1	2.42808	4.1141
BBS10	4.07984	4.50239
BBS12	5.45588	5.44034
BBS2	4.12748	8.60475
BBS4	1.26911	2.87613
BBS5	3.40863	2.64952
BBS7	8.26645	8.35863
BBS9	3.85135	3.78808
BBX	18.9457	15.1777
BCAM	0.289688	1.84063
BCAN	0.37741	0.72207
BCAP29	9.83405	8.73722
BCAP31	67.4158	74.5797
BCAR1	7.63485	8.31917
BCAR3	29.4701	25.9587
BCAR4	0.22998	0.165348
BCAS1	0.259865	0.380314
BCAS2	23.9693	17.8083
BCAS3	3.1752	4.19952
BCAS4	2.98396	9.64993
BCAT1	13.0157	6.05732
BCAT2	4.98264	9.93004
BCCIP	18.2317	25.0274
BCDIN3D	3.07917	1.70911
BCDIN3D-AS1	1.25113	0.927844
BCHE	0.0619477	0.17966
BCKDHA	5.1134	7.93292
BCKDHB	4.34353	3.38525
BCKDK	2.67371	6.84298
BCL10	32.2383	19.3928
BCL11A	0.525692	0.38278
BCL11B	0.0537583	0.111261
BCL2	0.515453	0.461174
BCL2A1	0.119136	1.34312
BCL2L1	51.2975	62.0067
BCL2L10	0.0813518	0.0518077
BCL2L11	2.85492	5.20005
BCL2L12	2.74574	5.82055
BCL2L13	8.74815	7.16838
BCL2L14	0.0442062	0.205411
BCL2L15	0.0916785	0.246783
BCL2L2	8.6946	6.67968
BCL2L2-PABPN1	14.2103	13.5677
BCL3	1.93082	5.96166
BCL6	13.8587	11.2508
BCL6B	0.0242254	0.113033
BCL7A	2.8521	1.61025
BCL7B	29.5216	25.278
BCL7C	1.16163	2.95446
BCL9	2.51764	2.21656
BCL9L	6.96595	15.7911
BCLAF1	14.65	12.8846
BCMO1	0.900021	1.56727
BCO2	0.124707	0.274458
BCOR	4.64477	9.63978
BCORL1	2.329	3.62483
BCORP1	0.0857378	0.160106
BCR	5.59297	5.83874
BCRP2	0.587232	0.423057
BCRP3	0.582119	0.415537
BCS1L	1.46595	4.22915
BCYRN1	30.4522	5.64288
BDH1	3.31655	1.99678
BDH2	1.42788	1.04427
BDKRB1	0.111143	0.404276
BDKRB2	0.260157	0.0956026
BDNF	3.01004	6.80179
BDNF-AS	0.419406	2.32647
BDP1	6.03906	6.36964
BEAN1	0.733119	0.274772
BECN1	22.7111	20.6931
BEGAIN	0.161552	0.133794
BEND2	0.0184557	0.357478
BEND3	0.875698	0.612296
BEND4	0.090008	0.134099
BEND5	0.144867	0.166362
BEND6	1.60399	1.55158
BEND7	11.9244	6.38799
BEST1	0.63339	0.425228
BEST2	0.122205	0.131385
BEST3	0.113443	0.697005
BEST4	0.164432	0.462588
BET1	10.3076	7.04716
BET1L	10.2614	13.6598
BET3L	0	0.332942
BEX1	0.591798	0.326195
BEX2	16.2667	2.99418
BEX4	0	0.19418
BEX5	0.087758	0.145157
BFAR	14.8898	12.1846
BFSP1	5.38301	5.20932
BFSP2	0.0669641	0.129869
BGLAP	0	5.95556e-13
BGN	0.266115	0.370818
BHLHA15	1.9526	0.0754457
BHLHA9	1.06988e-10	1.69156e-20
BHLHB9	1.43183	2.28262
BHLHE22	0.046035	0.11003
BHLHE23	0	0.038064
BHLHE40	57.7205	57.0654
BHLHE40-AS1	0.0766131	0.097916
BHLHE41	2.98037	1.87599
BHMT	0.0999922	0.261002
BHMT2	0.0968374	0.274393
BICC1	3.61334	10.2628
BICD1	5.2595	3.01086
BICD2	7.65846	11.0767
BID	4.39958	9.30934
BIK	0.620696	1.99574
BIN1	6.68327	8.19472
BIN2	0.104079	0.214902
BIN3	3.66665	5.37454
BIRC2	30.3853	23.448
BIRC3	25.1247	50.2564
BIRC5	2.50247	16.8716
BIRC6	7.60101	8.90296
BIRC7	1.1816	0.682508
BIRC8	1.42069e-34	0.0748597
BIVM	2.04966	1.68544
BIVM-ERCC5	3.34067	4.40857
BLCAP	13.0697	18.7886
BLID	0	0
BLK	0.0909424	0.177418
BLM	0.235397	1.64731
BLMH	5.38429	5.52718
BLNK	0.653226	0.559812
BLOC1S1	4.66511	11.8054
BLOC1S1-RDH5	0.0217764	6.49922e-21
BLOC1S2	15.7174	10.5488
BLOC1S3	6.80464	3.51605
BLOC1S4	5.09066	6.49042
BLOC1S5	0.354981	0.158674
BLOC1S5-TXNDC5	14.8787	9.96423
BLOC1S6	10.9687	6.96711
BLVRA	21.329	17.7737
BLVRB	17.6769	16.6062
BLZF1	9.12163	7.55777
BMF	0.160751	3.82589
BMI1	1.76451	4.05327
BMP1	7.7377	11.5689
BMP10	0	0.143908
BMP15	1.27655e-24	0.149779
BMP2	0.336774	0.360041
BMP2K	15.8107	8.44854
BMP3	0.115915	0.220243
BMP4	26.4862	262.626
BMP5	2.29026e-33	0.531368
BMP6	0.348906	1.03603
BMP7	0.14848	0.187847
BMP8A	0.0709814	0.0993064
BMP8B	1.09935	1.48125
BMPER	0.206441	4.23218
BMPR1A	8.16618	6.60255
BMPR1B	0.536499	0.361448
BMPR2	7.24897	8.67223
BMS1	4.49364	3.82926
BMS1P1	1.75822	1.0835
BMS1P2	0.413481	0.254012
BMS1P4	1.3455	3.13325
BMS1P5	1.75822	1.0835
BMS1P6	0.413481	0.254012
BMX	0.208536	0.355931
BNC1	0.0178154	0.145154
BNC2	0.132893	0.265791
BNIP1	2.74729	5.88436
BNIP2	22.1244	9.5377
BNIP3	71.3823	234.897
BNIP3L	48.6737	73.2082
BNIPL	0.217909	0.504591
BOC	0.333207	0.311917
BOD1	32.2108	21.7236
BOD1L1	8.01482	9.35103
BOD1L2	0.0651906	0.104843
BOK	2.83177	7.26729
BOK-AS1	1.47031e-07	0.644747
BOLA1	1.23569	4.2652
BOLA2	3.82014	4.27654
BOLA2B	3.82014	4.27654
BOLA3	6.60888	9.99306
BOLA3-AS1	0.230118	0.328637
BOLL	0.111456	0.136027
BOP1	3.4182	6.12026
BORA	2.3953	2.88802
BPESC1	1.6349e-26	0.13763
BPGM	10.2975	7.13047
BPHL	5.58002	8.31942
BPI	0.296881	0.35362
BPIFA1	0.294631	0.269002
BPIFA2	0.155692	0.272385
BPIFA3	0.085492	0.280727
BPIFA4P	0.242897	0.357516
BPIFB1	0.0863442	0.245148
BPIFB2	0.174772	0.189528
BPIFB3	0.113804	0.345671
BPIFB4	0.0706051	0.294033
BPIFB6	3.2643e-07	0.321667
BPIFC	0.133901	0.229114
BPNT1	7.11544	6.40744
BPTF	10.1656	9.07865
BPY2	0.0546077	0.0952997
BPY2B	0.0546077	0.0952997
BPY2C	0.0546077	0.0952997
BRAF	8.03452	6.88964
BRAP	8.77717	8.39252
BRAT1	2.12109	3.48434
BRCA1	1.41707	5.67095
BRCA2	0.80334	2.43232
BRCC3	10.5138	9.62061
BRD1	2.83042	3.71226
BRD2	137.556	78.6451
BRD3	3.39711	5.99163
BRD4	14.9415	13.0995
BRD7	14.6131	18.9303
BRD7P3	0.0933793	0.17046
BRD8	14.8139	22.1418
BRD9	6.28063	10.428
BRDT	0.195642	0.251359
BRE	6.09557	7.19867
BRE-AS1	0.536012	0.727307
BREA2	0.851687	0.538139
BRF1	1.88584	3.42441
BRF2	2.83659	3.12656
BRI3	54.1375	39.9528
BRI3BP	1.69744	5.28113
BRICD5	0.947071	0.426923
BRIP1	0.712734	3.53004
BRIX1	14.8003	19.8367
BRK1	42.752	52.7555
BRMS1	29.6621	26.3896
BRMS1L	5.72153	4.62309
BROX	52.0443	31.2547
BRPF1	4.9245	4.58144
BRPF3	36.8494	25.3179
BRS3	0.153385	0.0390504
BRSK1	0.252262	0.698121
BRSK2	0.596201	0.608171
BRWD1	5.96636	4.36136
BRWD1-IT2	0.140463	0
BRWD3	2.20542	2.35701
BSCL2	11.4749	26.4949
BSDC1	12.9648	14.2356
BSG	148.228	208.695
BSN	0.142804	0.189691
BSN-AS2	0.391193	0.792354
BSND	0	0.0676368
BSPH1	0.110499	0.340277
BSPRY	0.245856	0.430771
BST1	1.99418	1.57988
BST2	20.0955	43.893
BSX	0	0.0737312
BTAF1	9.28302	7.58198
BTBD1	19.1896	18.6976
BTBD10	17.3153	18.757
BTBD11	0.0391953	0.17532
BTBD16	0.332555	0.248062
BTBD17	0	0.16612
BTBD18	0.551287	0.250948
BTBD19	0.104647	0.82526
BTBD2	2.70386	8.08548
BTBD3	9.44831	7.78488
BTBD6	2.74174	4.04003
BTBD7	8.58765	8.17583
BTBD8	0.728806	0.41321
BTBD9	3.08906	4.09048
BTC	0.929923	0.476402
BTD	9.09273	17.0439
BTF3	248.736	232.08
BTF3L4	10.4138	8.21488
BTF3P11	0.186322	0.0665451
BTG1	42.1039	25.994
BTG2	0.741174	1.02081
BTG3	19.1195	14.745
BTG4	0.176624	0.402503
BTK	0.114194	0.282453
BTLA	0.114942	0.177039
BTN1A1	0.180446	0.168736
BTN2A1	3.90018	4.11434
BTN2A2	8.84032	8.48227
BTN2A3P	1.40554	0.910078
BTN3A1	5.82917	6.05698
BTN3A2	6.12253	4.15128
BTN3A3	6.23287	3.26713
BTNL2	0.219631	0.13019
BTNL3	0.0458978	0.0840557
BTNL8	0.282299	0.359872
BTNL9	0.148577	0.172722
BTRC	5.24842	4.14466
BUB1	10.9472	27.2696
BUB1B	2.27363	11.4953
BUB3	37.2866	48.5577
BUD13	5.70662	7.05036
BUD31	66.8066	53.22
BVES	0.108666	0.129156
BVES-AS1	0.0844611	0.118286
BYSL	10.0681	9.48572
BZRAP1	0.144579	0.52731
BZRAP1-AS1	0.100435	0.459691
BZW1	140.178	103.3
BZW2	12.2008	8.95832
C10orf10	1.19311	5.1404
C10orf105	0.0453176	0.120523
C10orf107	0.25194	0.258759
C10orf11	0.163004	0.0560192
C10orf111	0.178833	0.519947
C10orf113	0	0
C10orf114	1.37937	2.05073
C10orf116	4.08286	8.99253
C10orf118	4.20692	5.81235
C10orf12	5.50203	7.63352
C10orf120	0.0682092	0.175165
C10orf128	0.190454	0.285203
C10orf129	0.0877878	0.137958
C10orf131	0.0711643	0.48038
C10orf137	3.19527	4.86301
C10orf2	5.79557	4.03203
C10orf25	0.103218	0.585061
C10orf32	4.72447	4.75594
C10orf32-AS3MT	0.817451	1.43347
C10orf35	1.27282	2.11079
C10orf40	0.0416234	0.0572608
C10orf53	0.396052	0.343457
C10orf54	0.541662	6.34127
C10orf55	0.384004	0.502975
C10orf62	0.0622311	2.76657e-35
C10orf67	0.0558631	0.398783
C10orf68	0.720389	0.843982
C10orf71	0.142612	0.220237
C10orf76	6.13235	4.03505
C10orf82	0.15279	0.317196
C10orf88	5.98254	3.09439
C10orf90	0.157866	0.394985
C10orf91	0.100452	0.0635858
C10orf95	0	0.184171
C10orf99	0.0896885	0.0523081
C11orf1	4.64076	7.54893
C11orf16	0.0818545	0.246102
C11orf20	0	0.519792
C11orf21	0.0375606	0.102574
C11orf24	12.822	27.7355
C11orf30	6.03605	6.01195
C11orf31	8.58226	9.80741
C11orf34	0	0.385032
C11orf35	0.794123	2.43951
C11orf40	0	0.388061
C11orf42	0.41321	0.236885
C11orf44	0	0.795829
C11orf45	0.917039	1.54126
C11orf48	13.2093	9.77098
C11orf49	9.36515	5.45282
C11orf52	0.531493	1.73876
C11orf53	0.0703848	0.0792347
C11orf54	15.2368	9.75995
C11orf57	15.1943	11.8805
C11orf58	20.61	10.2569
C11orf63	3.35535	2.14532
C11orf65	0.140637	0.978198
C11orf68	11.6132	20.6535
C11orf70	1.50353	0.786323
C11orf71	1.25297	2.39435
C11orf73	11.2452	8.59912
C11orf74	5.0687	1.57346
C11orf75	11.1962	3.86874
C11orf80	1.51685	3.23226
C11orf82	4.33554	5.94851
C11orf83	1.63227	3.06852
C11orf84	9.68949	8.78859
C11orf85	0.096368	0.332759
C11orf86	0	2.81565
C11orf87	0.218912	0.133122
C11orf88	0.386469	0.171658
C11orf91	0.245186	1.55625
C11orf92	0.157665	0.148594
C11orf93	0	0.156983
C11orf94	0	0.219863
C11orf95	4.67223	4.34097
C11orf96	1.44181	1.76285
C12orf10	6.99544	5.28607
C12orf23	41.2496	29.164
C12orf29	9.87583	7.4249
C12orf36	0.120919	0.355022
C12orf39	0.767283	0.300272
C12orf4	3.81742	3.98001
C12orf40	0.0825884	0.125794
C12orf42	0.0548353	0.0302388
C12orf43	3.23932	3.10931
C12orf44	15.2804	7.39393
C12orf45	11.5794	10.134
C12orf49	15.9241	11.9685
C12orf5	3.04802	1.18052
C12orf50	0.446581	0.291907
C12orf52	6.39767	11.5278
C12orf54	0.678587	0.284961
C12orf56	0.0615063	0.280619
C12orf57	21.9683	18.6866
C12orf60	1.04871	1.92264
C12orf61	0.473303	0.0988464
C12orf65	8.86679	6.03935
C12orf66	0.562451	0.729552
C12orf68	2.98268e-39	0.0532646
C12orf69	0	0.161522
C12orf70	1.19707	0.543862
C12orf71	0	0.0586951
C12orf73	2.20347	2.66623
C12orf74	0	0.112619
C12orf75	17.8471	35.8063
C12orf76	0.978317	1.25718
C12orf77	9.1016	2.70354
C13orf35	0.0682314	0.194525
C14orf1	8.9311	14.8225
C14orf101	2.46198	2.9512
C14orf105	0.152042	0.15332
C14orf119	19.9171	20.7648
C14orf132	0.0704279	0.134823
C14orf142	9.42876	6.34492
C14orf159	2.49019	4.01351
C14orf166	128.727	86.6043
C14orf166B	0.357835	0.45002
C14orf169	3.01231	4.37252
C14orf177	0.118643	0.122114
C14orf178	0.135964	0.427831
C14orf180	0.044984	0.0456689
C14orf182	0.209444	1.12488
C14orf183	0.8294	1.79858e-24
C14orf2	56.9816	49.7004
C14orf23	0.486501	0.600005
C14orf28	2.29197	1.21858
C14orf37	2.07769	3.55991
C14orf39	0.136166	0.116179
C14orf64	0.263508	0.164311
C14orf79	1.64653	3.88833
C14orf80	0.673158	2.484
C14orf93	1.07796	0.838332
C15orf26	0.0927911	0.177144
C15orf27	0.229508	0.0520249
C15orf32	0.0948568	0.0258243
C15orf37	0.461889	0.790222
C15orf38	1.11	2.44775
C15orf38-AP3S2	0.00658563	1.43146
C15orf39	4.96752	4.89209
C15orf40	4.42491	7.44659
C15orf41	1.44446	1.27715
C15orf43	0.0582637	0.0858413
C15orf48	37.5616	68.0342
C15orf52	0.578499	1.59853
C15orf53	3.58343e-25	0.0892713
C15orf54	0.0719714	0.522133
C15orf55	0.164144	0.10271
C15orf56	0.0685186	0.368273
C15orf57	3.67701	3.64293
C15orf59	0.0649968	0.150299
C15orf60	0.165635	0.33076
C15orf61	2.09733	1.80663
C15orf62	0.325508	0.261343
C16orf11	0	0.0790127
C16orf13	3.98716	11.6815
C16orf3	0	0.196385
C16orf45	3.57341	4.68734
C16orf46	1.17184	1.74296
C16orf52	2.42591	3.13758
C16orf54	0.0791695	0.184631
C16orf55	0.968611	3.83549
C16orf58	9.49092	9.45207
C16orf59	0.132651	1.10759
C16orf62	2.20752	1.90629
C16orf70	4.16173	4.98895
C16orf71	0.384535	0.421536
C16orf72	30.4416	11.0286
C16orf74	0.645451	0.994466
C16orf78	0.103954	0.284634
C16orf80	6.84158	15.0247
C16orf82	0.0514887	0.0925969
C16orf86	0.735943	0.404358
C16orf87	4.63299	2.44119
C16orf88	1.40316	1.97012
C16orf89	0.0887965	0.298845
C16orf90	0.0797235	0.136549
C16orf91	1.33743	0.476734
C16orf92	0.110349	0.255047
C16orf93	0.580628	0.754496
C16orf95	0.692572	0.442534
C16orf96	0.213775	0.234408
C16orf97	0.163628	0.191633
C17orf100	1.45314	0.326678
C17orf102	0.0574613	0.0920897
C17orf103	3.94213	5.44579
C17orf104	0.319066	0.116897
C17orf105	0.000113195	0.23737
C17orf107	0.315532	0.716895
C17orf112	0	0.225416
C17orf47	0	0.166534
C17orf49	15.7743	18.8075
C17orf50	0	0.0796466
C17orf51	4.82038	2.99376
C17orf53	1.50208	3.07203
C17orf58	4.11864	2.01721
C17orf59	1.1015	1.63138
C17orf61-PLSCR3	0.0021067	3.15046
C17orf62	8.77533	15.8264
[truncated: 20,775 more rows]
